# Supplementary material for: Impacts of dietary fat on multi tissue gene expression in the desert-adapted cactus mouse
Source: J Exp Biol. 2024 Dec 16;227(24):jeb247978. doi: 10.1242/jeb.247978 (PMC11698062; doi:10.1242/jeb.247978)
Supplement: Table S1. Mapping rates for all samples sequences. [file jexbio-227-247978-TableS1.xlsx]

## Sheet: mappingdata
date	sample	reads	unique	multi	toomany	unmapped
2024-05-23	1001_F_kid_lowfat_S78_ME_L001_	17283	0.7727	0.1985	0.0005	480
2024-05-23	1009_M_gi_lowfat_S190_ME_L001_	2145147	0.6926	0.1731	0.0011	284315
2024-05-23	1009_M_hyp_standard_S154_ME_L001_	3806637	0.7748	0.1755	0.0004	185026
2024-05-23	1009_M_liv_lowfat_S189_ME_L001_	4103045	0.7184	0.1718	0.0017	442096
2024-05-23	1009_M_hyp_lowfat_S191_ME_L001_	5231176	0.7277	0.2041	0.0005	352117
2024-05-23	1009_M_kid_lowfat_S192_ME_L001_	6116738	0.7194	0.1994	0.0006	490690
2024-05-23	1009_M_gi_standard_S150_ME_L001_	8124285	0.7131	0.1526	0.0003	1082235
2024-05-23	1009_M_liv_standard_S152_ME_L001_	12108203	0.7806	0.1676	0.0004	617939
2024-05-23	1009_M_lu_standard_S151_ME_L001_	13415714	0.789	0.1592	0.0005	679728
2024-05-23	1009_M_lu_lowfat_S188_ME_L001_	13737230	0.7999	0.1526	0.0004	639037
2024-05-23	1001_F_lu_lowfat_S75_ME_L001_	13664661	0.8175	0.1464	0.0004	476990
2024-05-23	1006_F_liv_standard_S22_ME_L001_	13115810	0.804	0.1611	0.0004	446953
2024-05-23	1006_F_lu_standard_S20_ME_L001_	15578786	0.8223	0.1423	0.0004	533243
2024-05-23	1009_M_kid_standard_S153_ME_L001_	14782126	0.7572	0.1989	0.0004	636935
2024-05-23	1006_F_gi_standard_S23_ME_L001_	14778495	0.8124	0.1469	0.0005	581683
2024-05-23	1001_F_liv_lowfat_S79_ME_L001_	15197504	0.8021	0.1629	0.0004	518183
2024-05-23	1006_F_hyp_standard_S21_ME_L001_	13622353	0.8032	0.161	0.0003	475369
2024-05-23	1001_F_hyp_lowfat_S76_ME_L001_	14434990	0.7975	0.1656	0.0003	519923
2024-05-23	1006_F_kid_standard_S24_ME_L001_	16227416	0.7863	0.1815	0.0004	507056
2024-05-23	1001_F_gi_lowfat_S77_ME_L001_	15967498	0.7272	0.1408	0.0003	2073702
2024-05-23	1014_F_gi_lowfat_S67_ME_L001_	14082743	0.8113	0.1518	0.0004	499186
2024-05-23	1014_F_hyp_lowfat_S69_ME_L001_	13337901	0.8042	0.1581	0.0004	488278
2024-05-23	1014_F_lu_lowfat_S68_ME_L001_	2147561	0.8362	0.135	0.0003	59573
2024-05-23	1014_F_kid_lowfat_S65_ME_L001_	15695909	0.7857	0.1802	0.0004	517247
2024-05-23	1014_F_liv_lowfat_S66_ME_L001_	14470357	0.8042	0.1608	0.0004	492352
2024-05-23	1015_F_gi_lowfat_S87_ME_L001_	15065214	0.8053	0.1505	0.0004	637862
2024-05-23	1015_F_hyp_lowfat_S89_ME_L001_	11864414	0.8001	0.1611	0.0003	450215
2024-05-23	1015_F_kid_lowfat_S85_ME_L001_	17130698	0.7699	0.1964	0.0004	558641
2024-05-23	1015_F_liv_lowfat_S86_ME_L001_	16075327	0.7977	0.1664	0.0003	563542
2024-05-23	1015_F_lu_lowfat_S88_ME_L001_	15224377	0.818	0.1473	0.0004	512615
2024-05-23	1023_F_gi_lowfat_S93_ME_L001_	12612164	0.7824	0.1651	0.0004	643479
2024-05-23	1023_F_hyp_lowfat_S90_ME_L001_	17272894	0.7963	0.166	0.0003	636123
2024-05-23	1023_F_kid_lowfat_S91_ME_L001_	16949585	0.7823	0.1826	0.0004	577874
2024-05-23	102_M_hyp_lowfat_S186_ME_L001_	2876594	0.6773	0.2039	0.0018	335687
2024-05-23	1023_F_liv_lowfat_S94_ME_L001_	15263337	0.795	0.1598	0.0004	675182
2024-05-23	102_M_kid_lowfat_S187_ME_L001_	5492200	0.6963	0.1981	0.0011	572098
2024-05-23	1023_F_lu_lowfat_S92_ME_L001_	14986823	0.8153	0.1477	0.0004	537047
2024-05-23	102_M_liv_lowfat_S184_ME_L001_	9291479	0.7637	0.1708	0.0006	600214
2024-05-23	102_M_gi_lowfat_S185_ME_L001_	14694611	0.7215	0.1495	0.0004	1873834
2024-05-23	102_M_lu_lowfat_S183_ME_L001_	12329752	0.807	0.1514	0.0004	501921
2024-05-23	1030_F_lu_lowfat_S95_ME_L001_	14163799	0.8197	0.1445	0.0004	491352
2024-05-23	1040_F_gi_lowfat_S62_ME_L001_	13968089	0.814	0.1455	0.0004	542359
2024-05-23	1040_F_hyp_lowfat_S60_ME_L001_	14852529	0.7973	0.1639	0.0003	562359
2024-05-23	1040_F_liv_lowfat_S64_ME_L001_	11078491	0.8044	0.1603	0.0003	381683
2024-05-23	1040_F_kid_lowfat_S63_ME_L001_	14961660	0.7806	0.1868	0.0004	470311
2024-05-23	1040_F_lu_lowfat_S61_ME_L001_	14711417	0.8245	0.1413	0.0004	484769
2024-05-23	1041_F_gi_lowfat_S70_ME_L001_	14316056	0.8182	0.1477	0.0004	470545
2024-05-23	1041_F_hyp_lowfat_S71_ME_L001_	14532198	0.8065	0.1557	0.0003	535654
2024-05-23	1041_F_kid_lowfat_S73_ME_L001_	15080474	0.7818	0.185	0.0004	485212
2024-05-23	1041_F_liv_lowfat_S74_ME_L001_	14991107	0.7973	0.1662	0.0004	533276
2024-05-23	1045_M_gi_lowfat_S195_ME_L001_	6448173	0.7186	0.1704	0.0011	699626
2024-05-23	1041_F_lu_lowfat_S72_ME_L001_	14089556	0.8222	0.1434	0.0004	468169
2024-05-23	1045_M_hyp_lowfat_S196_ME_L001_	15509662	0.778	0.1695	0.0004	800922
2024-05-23	1045_M_kid_lowfat_S197_ME_L001_	14479825	0.7482	0.1949	0.0005	808376
2024-05-23	1046_M_hyp_standard_S30_ME_L001_	12571195	0.8003	0.1636	0.0003	441840
2024-05-23	1045_M_lu_lowfat_S193_ME_L001_	17383873	0.7945	0.1527	0.0005	897796
2024-05-23	1046_M_kid_standard_S33_ME_L001_	15140418	0.7881	0.1798	0.0004	472025
2024-05-23	1045_M_liv_lowfat_S194_ME_L001_	17220003	0.7697	0.1671	0.0009	1066886
2024-05-23	1046_M_liv_standard_S31_ME_L001_	15348219	0.8029	0.162	0.0004	523234
2024-05-23	1046_M_lu_standard_S34_ME_L001_	14376752	0.82	0.1445	0.0005	493170
2024-05-23	1047_M_gi_standard_S55_ME_L001_	12510751	0.7804	0.1564	0.0004	771247
2024-05-23	1047_M_hyp_standard_S57_ME_L001_	15298263	0.7869	0.1767	0.0004	541408
2024-05-23	1047_M_kid_standard_S58_ME_L001_	14193406	0.7828	0.1841	0.0004	454825
2024-05-23	1047_M_liv_standard_S59_ME_L001_	12221611	0.8131	0.154	0.0004	390441
2024-05-23	1047_M_lu_standard_S56_ME_L001_	14211789	0.8232	0.142	0.0005	476440
2024-05-23	1048_M_gi_standard_S121_ME_L001_	14422387	0.7797	0.1584	0.0006	872879
2024-05-23	1048_M_hyp_standard_S122_ME_L001_	13036417	0.7761	0.1748	0.0004	627308
2024-05-23	1048_M_kid_standard_S123_ME_L001_	14381808	0.7773	0.1834	0.0004	551334
2024-05-23	1048_M_lu_standard_S120_ME_L001_	133546	0.6758	0.1587	0.0024	21702
2024-05-23	1048_M_liv_standard_S119_ME_L001_	14752275	0.7858	0.1664	0.0004	691556
2024-05-23	1050_M_lu_lowfat_S96_ME_L001_	13706966	0.8076	0.151	0.0005	551054
2024-05-23	1052_M_gi_lowfat_S97_ME_L001_	14582755	0.7626	0.1786	0.0005	833193
2024-05-23	1052_M_kid_lowfat_S101_ME_L001_	13674461	0.7579	0.1917	0.0006	672799
2024-05-23	1052_M_hyp_lowfat_S99_ME_L001_	17825254	0.7789	0.1731	0.0004	837881
2024-05-23	1052_M_liv_lowfat_S100_ME_L001_	13080129	0.7731	0.1733	0.0004	688712
2024-05-23	1052_M_lu_lowfat_S98_ME_L001_	14283572	0.794	0.1579	0.0007	665486
2024-05-23	1054_M_gi_lowfat_S200_ME_L001_	16941385	0.7571	0.1539	0.0005	1484390
2024-05-23	1054_M_kid_lowfat_S202_ME_L001_	10500517	0.7359	0.2057	0.0007	601587
2024-05-23	1054_M_hyp_lowfat_S201_ME_L001_	13094201	0.767	0.1856	0.0004	610241
2024-05-23	1054_M_liv_lowfat_S199_ME_L001_	12026408	0.767	0.1699	0.0005	747875
2024-05-23	1054_M_lu_lowfat_S198_ME_L001_	13168115	0.7714	0.1749	0.0005	693294
2024-05-23	1060_F_gi_lowfat_S80_ME_L001_	8666158	0.781	0.18	0.0003	325383
2024-05-23	1060_F_hyp_lowfat_S83_ME_L001_	16248937	0.7953	0.1687	0.0003	569717
2024-05-23	1060_F_kid_lowfat_S82_ME_L001_	16379743	0.7827	0.1844	0.0004	519951
2024-05-23	1060_F_liv_lowfat_S84_ME_L001_	14384646	0.8005	0.1618	0.0004	527049
2024-05-23	1060_F_lu_lowfat_S81_ME_L001_	14597549	0.8219	0.1432	0.0004	493705
2024-05-23	1064_M_hyp_lowfat_S206_ME_L001_	15667710	0.7629	0.1918	0.0004	696495
2024-05-23	1064_M_gi_lowfat_S205_ME_L001_	17561688	0.7935	0.1568	0.0005	854297
2024-05-23	1064_M_kid_lowfat_S207_ME_L001_	18294737	0.7493	0.1997	0.0005	916511
2024-05-23	1064_M_liv_lowfat_S204_ME_L001_	6114025	0.7728	0.1983	0.0003	174281
2024-05-23	1065_M_hyp_lowfat_S211_ME_L001_	4638546	0.714	0.1952	0.0006	415687
2024-05-23	1064_M_lu_lowfat_S203_ME_L001_	12691176	0.7882	0.1573	0.0005	678180
2024-05-23	1065_M_gi_lowfat_S210_ME_L001_	13063112	0.7423	0.154	0.0005	1328371
2024-05-23	1065_M_kid_lowfat_S212_ME_L001_	17402660	0.7648	0.1943	0.0004	695472
2024-05-23	1065_M_liv_lowfat_S209_ME_L001_	16623486	0.7762	0.1666	0.0006	933413
2024-05-23	1067_M_hyp_lowfat_S216_ME_L001_	5851299	0.7326	0.1848	0.0008	476164
2024-05-23	1065_M_lu_lowfat_S208_ME_L001_	14419402	0.7829	0.1597	0.0006	810659
2024-05-23	1067_M_gi_lowfat_S215_ME_L001_	16145991	0.759	0.1743	0.0004	1060074
2024-05-23	1067_M_liv_lowfat_S214_ME_L001_	7408773	0.7708	0.1726	0.0008	409874
2024-05-23	1067_M_kid_lowfat_S217_ME_L001_	14729195	0.7638	0.1947	0.0004	596511
2024-05-23	1067_M_lu_lowfat_S213_ME_L001_	3194680	0.6929	0.1786	0.0017	403846
2024-05-23	1068_M_hyp_lowfat_S221_ME_L001_	189504	0.521	0.2039	0.0034	51454
2024-05-23	1068_M_gi_lowfat_S220_ME_L001_	14895549	0.7844	0.1754	0.0003	586231
2024-05-23	1069_M_lu_lowfat_S223_ME_L001_	223968	0.4157	0.176	0.0037	90615
2024-05-23	1068_M_kid_lowfat_S222_ME_L001_	21857870	0.77	0.1846	0.0005	968398
2024-05-23	1068_M_liv_lowfat_S219_ME_L001_	16424512	0.7877	0.168	0.0003	714868
2024-05-23	1069_M_gi_lowfat_S225_ME_L001_	13554957	0.7841	0.1699	0.0004	606548
2024-05-23	1068_M_lu_lowfat_S218_ME_L001_	17205609	0.7971	0.1664	0.0004	611694
2024-05-23	1069_M_hyp_lowfat_S226_ME_L001_	18362720	0.7895	0.1706	0.0003	716546
2024-05-23	1079_M_hyp_lowfat_S109_ME_L001_	345029	0.7358	0.1848	0.0016	26626
2024-05-23	1079_M_gi_lowfat_S110_ME_L001_	13060390	0.7758	0.1613	0.0005	802731
2024-05-23	1069_M_liv_lowfat_S224_ME_L001_	16698092	0.7828	0.1686	0.0003	797649
2024-05-23	1069_M_kid_lowfat_S227_ME_L001_	20349258	0.7668	0.1954	0.0004	750632
2024-05-23	1079_M_liv_lowfat_S107_ME_L001_	180240	0.6621	0.1643	0.0051	30322
2024-05-23	1079_M_kid_lowfat_S106_ME_L001_	11647291	0.7705	0.1847	0.0005	508334
2024-05-23	1079_M_lu_lowfat_S108_ME_L001_	11458004	0.8045	0.1518	0.0006	485773
2024-05-23	1080_F_gi_lowfat_S102_ME_L001_	11841462	0.7692	0.1705	0.0004	699922
2024-05-23	1080_F_kid_lowfat_S103_ME_L001_	13041253	0.7661	0.1871	0.0006	594827
2024-05-23	1080_F_hyp_lowfat_S104_ME_L001_	17618156	0.7854	0.1674	0.0004	813903
2024-05-23	1080_F_liv_lowfat_S105_ME_L001_	12374100	0.7811	0.1672	0.0005	627428
2024-05-23	1083_F_gi_lowfat_S112_ME_L001_	5770955	0.7275	0.1505	0.0005	693292
2024-05-23	10_M_gi_standard_S160_ME_L001_	1246575	0.7316	0.1977	0.0005	86136
2024-05-23	1083_F_kid_lowfat_S111_ME_L001_	10551732	0.7729	0.1846	0.0005	435828
2024-05-23	1083_F_hyp_lowfat_S113_ME_L001_	14963392	0.7831	0.1631	0.0005	788823
2024-05-23	10_M_hyp_standard_S161_ME_L001_	15361118	0.7678	0.1858	0.0004	695880
2024-05-23	10_M_kid_standard_S163_ME_L001_	14570706	0.7813	0.1822	0.0005	516137
2024-05-23	10_M_liv_standard_S162_ME_L001_	17273260	0.7851	0.1682	0.0006	786551
2024-05-23	1100_M_gi_standard_S168_ME_L001_	9029071	0.6551	0.1683	0.0003	1584668
2024-05-23	10_M_lu_standard_S166_ME_L001_	15202997	0.8129	0.1493	0.0005	556176
2024-05-23	1100_M_hyp_standard_S169_ME_L001_	13532827	0.7691	0.182	0.0005	647540
2024-05-23	1100_M_kid_standard_S170_ME_L001_	17055281	0.7741	0.1796	0.0005	772496
2024-05-23	1100_M_liv_standard_S167_ME_L001_	16104466	0.7973	0.1596	0.0005	677026
2024-05-23	1100_M_lu_standard_S171_ME_L001_	16464489	0.8059	0.1499	0.0006	707819
2024-05-23	1128_F_Br_Lowfat-no-water_S299_ME_L001_	14092157	0.7527	0.1769	0.0005	975743
2024-05-23	1128_F_K1_Lowfat-no-water_S295_ME_L001_	13821736	0.7489	0.1812	0.0007	945396
2024-05-23	1128_F_K2_Lowfat-no-water_S296_ME_L001_	14576834	0.7385	0.1876	0.0008	1055243
2024-05-23	1128_F_Li_Lowfat-no-water_S297_ME_L001_	21037921	0.7529	0.1712	0.0005	1574822
2024-05-23	1128_F_Lu_Lowfat-no-water_S298_ME_L001_	14874346	0.769	0.175	0.0005	816848
2024-05-23	1133_M_Br_Highfat-no-water_S319_ME_L001_	15810475	0.737	0.1759	0.0005	1360157
2024-05-23	1133_M_K1_Highfat-no-water_S315_ME_L001_	14689817	0.7433	0.1818	0.0007	1079756
2024-05-23	1133_M_K2_Highfat-no-water_S316_ME_L001_	17910181	0.751	0.1882	0.0007	1064554
2024-05-23	1133_M_Li_Highfat-no-water_S317_ME_L001_	16272602	0.7599	0.1766	0.0004	1019988
2024-05-23	1133_M_Lu_Highfat-no-water_S318_ME_L001_	17529100	0.7726	0.1696	0.0007	989293
2024-05-23	1134_F_K1_Highfat-no-water_S285_ME_L001_	11382909	0.7349	0.1812	0.0008	937549
2024-05-23	1134_F_Br_Highfat-no-water_S289_ME_L001_	16868643	0.7403	0.1805	0.0006	1314031
2024-05-23	1134_F_K2_Highfat-no-water_S286_ME_L001_	14402646	0.7212	0.1917	0.0007	1234006
2024-05-23	1134_F_Li_Highfat-no-water_S287_ME_L001_	12774095	0.7486	0.1731	0.0004	988911
2024-05-23	1134_F_Lu_Highfat-no-water_S288_ME_L001_	15859242	0.7738	0.1656	0.0007	937324
2024-05-23	1137_F_Br_Highfat-no-water_S284_ME_L001_	15492768	0.7435	0.1808	0.0005	1153434
2024-05-23	1137_F_K1_Highfat-no-water_S280_ME_L001_	15156343	0.7368	0.1879	0.0008	1117999
2024-05-23	1137_F_K2_Highfat-no-water_S281_ME_L001_	14330954	0.7271	0.1916	0.0008	1145314
2024-05-23	1137_F_Lu_Highfat-no-water_S283_ME_L001_	11125118	0.7633	0.1673	0.0008	754295
2024-05-23	1163_M_Br_Highfat-no-water_S250_ME_L001_	12968525	0.7542	0.175	0.0005	902936
2024-05-23	1163_M_K2_Highfat-no-water_S247_ME_L001_	11619363	0.7262	0.1944	0.0009	903294
2024-05-23	1137_F_Li_Highfat-no-water_S282_ME_L001_	16830522	0.7535	0.1732	0.0005	1217039
2024-05-23	1163_M_K1_Highfat-no-water_S246_ME_L001_	12696611	0.7225	0.1961	0.0009	1012473
2024-05-23	1163_M_Li_Highfat-no-water_S248_ME_L001_	13006284	0.7471	0.1747	0.0006	1002625
2024-05-23	1163_M_Lu_Highfat-no-water_S249_ME_L001_	13765534	0.7808	0.1646	0.0007	733296
2024-05-23	1189_F_K1_Highfat-no-water_S228_ME_L001_	16916850	0.7481	0.2024	0.0006	816446
2024-05-23	1189_F_Br_Highfat-no-water_S232_ME_L001_	17618887	0.7515	0.1884	0.0005	1038566
2024-05-23	1189_F_K2_Highfat-no-water_S229_ME_L001_	14872603	0.7565	0.1807	0.0008	909571
2024-05-23	1189_F_Li_Highfat-no-water_S230_ME_L001_	16371093	0.7565	0.1885	0.0004	886682
2024-05-23	1189_F_Lu_Highfat-no-water_S231_ME_L001_	13969513	0.7664	0.1719	0.0006	844303
2024-05-23	1193_M_Br_Highfat-no-water_S237_ME_L001_	14760860	0.752	0.1862	0.0004	895824
2024-05-23	1193_M_K1_Highfat-no-water_S233_ME_L001_	15439589	0.7512	0.1883	0.0006	915179
2024-05-23	1193_M_K2_Highfat-no-water_S234_ME_L001_	14611678	0.7536	0.1858	0.0006	866970
2024-05-23	1193_M_Lu_Highfat-no-water_S236_ME_L001_	15580399	0.7798	0.1682	0.0006	790318
2024-05-23	1195_F_K2_Lowfat-yes-water_S258_ME_L001_	12905240	0.738	0.1887	0.0008	928735
2024-05-23	1195_F_Br_Lowfat-yes-water_S261_ME_L001_	15070662	0.7881	0.1615	0.0004	743441
2024-05-23	1195_F_Li_Lowfat-yes-water_S259_ME_L001_	13106311	0.7595	0.1692	0.0005	920461
2024-05-23	1195_F_Lu_Lowfat-yes-water_S260_ME_L001_	14021766	0.7727	0.1645	0.0006	861760
2024-05-23	1195_F_K1_Lowfat-yes-water_S257_ME_L001_	21891699	0.7324	0.1904	0.0007	1661495
2024-05-23	1196_F_Br_Lowfat-yes-water_S266_ME_L001_	16592656	0.7427	0.175	0.0005	1346005
2024-05-23	1193_M_Li_Highfat-no-water_S235_ME_L001_	43017445	0.7801	0.1682	0.0005	2181866
2024-05-23	1196_F_K1_Lowfat-yes-water_S262_ME_L001_	13368548	0.7377	0.1974	0.0007	849145
2024-05-23	1196_F_K2_Lowfat-yes-water_S263_ME_L001_	12560911	0.7375	0.1903	0.0008	888295
2024-05-23	1196_F_Li_Lowfat-yes-water_S264_ME_L001_	23058352	0.7574	0.1736	0.0006	1563002
2024-05-23	1196_F_Lu_Lowfat-yes-water_S265_ME_L001_	17854523	0.7613	0.1645	0.0007	1297030
2024-05-23	1205_F_K1_Highfat-no-water_S251_ME_L001_	9714696	0.7523	0.1936	0.0006	511448
2024-05-23	1205_F_Br_Highfat-no-water_S255_ME_L001_	11976328	0.7444	0.1833	0.0004	853755
2024-05-23	1202_M_K1_Highfat-no-water_S244_ME_L001_	13735901	0.7398	0.1896	0.001	946126
2024-05-23	1202_M_K2_Highfat-no-water_S245_ME_L001_	13969032	0.7237	0.1913	0.0008	1166941
2024-05-23	1205_F_K2_Highfat-no-water_S252_ME_L001_	12392820	0.7552	0.1963	0.0006	584346
2024-05-23	1205_F_Li_Highfat-no-water_S253_ME_L001_	15504119	0.7795	0.1671	0.0004	812117
2024-05-23	1205_F_Lu_Highfat-no-water_S254_ME_L001_	11529185	0.7742	0.1652	0.0007	682529
2024-05-23	1207_F_Br_Highfat-no-water_S270_ME_L001_	14488281	0.7379	0.1825	0.0005	1136927
2024-05-23	1207_F_Lu_Highfat-no-water_S269_ME_L001_	17	0.5882	0.3529	0	1
2024-05-23	1207_F_K1_Highfat-no-water_S267_ME_L001_	14537377	0.7298	0.1934	0.0007	1095670
2024-05-23	1207_F_K2_Highfat-no-water_S268_ME_L001_	13800697	0.7343	0.192	0.0007	998093
2024-05-23	1208_M_K1_Highfat-no-water_S271_ME_L001_	12640517	0.7179	0.1979	0.001	1044507
2024-05-23	1208_M_Br_Highfat-no-water_S275_ME_L001_	21931309	0.7417	0.1744	0.0005	1814810
2024-05-23	1208_M_Lu_Highfat-no-water_S274_ME_L001_	19276834	0.7595	0.1672	0.0007	1386005
2024-05-23	1208_M_Li_Highfat-no-water_S273_ME_L001_	20715348	0.7327	0.1689	0.0005	2019335
2024-05-23	1208_M_K2_Highfat-no-water_S272_ME_L001_	25995745	0.7326	0.1899	0.0006	1983731
2024-05-23	1222_M_K2_Lowfat-yes-water_S277_ME_L001_	9336975	0.7166	0.1908	0.0008	850229
2024-05-23	1222_M_K1_Lowfat-yes-water_S276_ME_L001_	19935390	0.7206	0.194	0.0008	1671547
2024-05-23	1222_M_Li_Lowfat-yes-water_S278_ME_L001_	20276302	0.7371	0.1721	0.0006	1819669
2024-05-23	1222_M_Lu_Lowfat-yes-water_S279_ME_L001_	16576919	0.747	0.1768	0.0008	1239043
2024-05-23	1234_F_Br_Highfat-no-water_S314_ME_L001_	17575404	0.7516	0.189	0.0005	1024167
2024-05-23	1234_F_K1_Highfat-no-water_S310_ME_L001_	17155336	0.7477	0.1879	0.0008	1078434
2024-05-23	1234_F_K2_Highfat-no-water_S311_ME_L001_	15922906	0.7453	0.1885	0.0008	1029179
2024-05-23	1234_F_Lu_Highfat-no-water_S313_ME_L001_	18479443	0.7777	0.1656	0.0006	1023842
2024-05-23	1234_F_Li_Highfat-no-water_S312_ME_L001_	30612881	0.7575	0.1776	0.0004	1964124
2024-05-23	1241_M_K1_Highfat-no-water_S290_ME_L001_	11873995	0.7399	0.1931	0.0007	778461
2024-05-23	1241_M_Br_Highfat-no-water_S294_ME_L001_	16733328	0.746	0.1848	0.0005	1140524
2024-05-23	1241_M_K2_Highfat-no-water_S291_ME_L001_	14980699	0.7483	0.1844	0.0009	985814
2024-05-23	1241_M_Li_Highfat-no-water_S292_ME_L001_	13572657	0.7601	0.1774	0.0005	833029
2024-05-23	1241_M_Lu_Highfat-no-water_S293_ME_L001_	14335208	0.7638	0.1661	0.0007	984203
2024-05-23	1244_M_Br_Highfat-no-water_S309_ME_L001_	17223226	0.7512	0.1899	0.0004	996782
2024-05-23	1244_M_K1_Highfat-no-water_S305_ME_L001_	19232408	0.7438	0.1889	0.0007	1265127
2024-05-23	1244_M_K2_Highfat-no-water_S306_ME_L001_	16069236	0.74	0.1843	0.0008	1190120
2024-05-23	1244_M_Li_Highfat-no-water_S307_ME_L001_	16100696	0.762	0.1774	0.0004	962509
2024-05-23	1244_M_Lu_Highfat-no-water_S308_ME_L001_	14690050	0.802	0.1533	0.0005	638869
2024-05-23	1247_M_Br_Highfat-no-water_S304_ME_L001_	17123348	0.7523	0.1776	0.0005	1180924
2024-05-23	1247_M_K1_Highfat-no-water_S300_ME_L001_	14315024	0.7986	0.1568	0.0005	620573
2024-05-23	1247_M_K2_Highfat-no-water_S301_ME_L001_	13481859	0.7474	0.1854	0.0007	885127
2024-05-23	1247_M_Li_Highfat-no-water_S302_ME_L001_	14961245	0.7515	0.1766	0.0005	1060683
2024-05-23	1250_M_Br_Highfat-no-water_S242_ME_L001_	15961031	0.7541	0.1833	0.0004	982503
2024-05-23	1250_M_K2_Highfat-no-water_S239_ME_L001_	14830854	0.7432	0.2028	0.0006	781485
2024-05-23	1247_M_Lu_Highfat-no-water_S303_ME_L001_	23578297	0.7682	0.166	0.0007	1514964
2024-05-23	1250_M_K1_Highfat-no-water_S238_ME_L001_	20187107	0.7148	0.2362	0.0004	974817
2024-05-23	1250_M_Lu_Highfat-no-water_S241_ME_L001_	17237174	0.7775	0.1687	0.0006	903925
2024-05-23	1250_M_Li_Highfat-no-water_S240_ME_L001_	17902153	0.7629	0.1712	0.0005	1162452
2024-05-23	1257_F_Br_Highfat-no-water_S256_ME_L001_	9241222	0.7278	0.1834	0.0005	811429
2024-05-23	1257_F_Lu_Highfat-no-water_S243_ME_L001_	14797703	0.7833	0.1645	0.0006	751775
2024-05-23	22_M_gi_standard_S124_ME_L001_	13368569	0.7515	0.1485	0.0005	1311832
2024-05-23	22_M_kid_standard_S128_ME_L001_	9461611	0.7657	0.1921	0.0005	388115
2024-05-23	22_M_hyp_standard_S127_ME_L001_	15913399	0.7759	0.1796	0.0005	690718
2024-05-23	22_M_lu_standard_S126_ME_L001_	12	0.5	0.1667	0	4
2024-05-23	22_M_liv_standard_S125_ME_L001_	11787717	0.7832	0.1669	0.0005	577029
2024-05-23	23_M_hyp_standard_S118_ME_L001_	5071359	0.7801	0.1703	0.0004	246017
2024-05-23	23_M_lu_standard_S115_ME_L001_	676029	0.7613	0.1574	0.001	53824
2024-05-23	23_M_gi_standard_S116_ME_L001_	12866899	0.8003	0.1513	0.0005	594947
2024-05-23	23_M_kid_standard_S117_ME_L001_	19880937	0.7659	0.1894	0.0005	868584
2024-05-23	25_M_gi_standard_S131_ME_L001_	14692416	0.782	0.1566	0.0005	877403
2024-05-23	23_M_liv_standard_S114_ME_L001_	20308846	0.7834	0.1673	0.0005	982247
2024-05-23	25_M_hyp_standard_S129_ME_L001_	13700998	0.7828	0.166	0.0004	686368
2024-05-23	25_M_kid_standard_S130_ME_L001_	13930445	0.7684	0.1866	0.0006	609591
2024-05-23	25_M_lu_standard_S132_ME_L001_	14259281	0.806	0.1482	0.0005	635395
2024-05-23	2_F_gi_standard_S27_ME_L001_	13516414	0.7248	0.1523	0.0004	1639130
2024-05-23	25_M_liv_standard_S133_ME_L001_	22503634	0.7872	0.1657	0.0005	1036828
2024-05-23	2_F_hyp_standard_S29_ME_L001_	13013366	0.8096	0.1546	0.0003	454617
2024-05-23	2_F_kid_standard_S28_ME_L001_	13424351	0.7862	0.1804	0.0004	434032
2024-05-23	33_F_gi_standard_S174_ME_L001_	13	0	0.0769	0	12
2024-05-23	2_F_liv_standard_S25_ME_L001_	15580628	0.8018	0.1635	0.0004	523875
2024-05-23	2_F_lu_standard_S26_ME_L001_	14139513	0.8211	0.1437	0.0004	481292
2024-05-23	31_F_kid_standard_S139_ME_L001_	13364675	0.7771	0.1862	0.0006	473618
2024-05-23	31_F_liv_standard_S138_ME_L001_	17333654	0.7921	0.1628	0.0005	760354
2024-05-23	33_F_hyp_standard_S175_ME_L001_	12013271	0.7791	0.1749	0.0004	539288
2024-05-23	33_F_kid_standard_S176_ME_L001_	14251990	0.761	0.1945	0.0006	614725
2024-05-23	33_F_lu_standard_S173_ME_L001_	105804	0.7922	0.1568	0.0006	5271
2024-05-23	33_F_liv_standard_S172_ME_L001_	14892347	0.779	0.1693	0.0005	753501
2024-05-23	33__hyp_standard_S134_ME_L001_	2900800	0.7806	0.165	0.0004	154799
2024-05-23	33__gi_standard_S142_ME_L001_	13282806	0.8016	0.154	0.0005	569946
2024-05-23	33__kid_standard_S143_ME_L001_	15573288	0.7673	0.1924	0.0005	610275
2024-05-23	33__liv_standard_S140_ME_L001_	15562138	0.7868	0.1659	0.0005	720573
2024-05-23	33__lu_standard_S141_ME_L001_	14580304	0.807	0.1511	0.0005	593393
2024-05-23	34_M_gi_standard_S4_ME_L001_	12058419	0.7679	0.1667	0.0004	772259
2024-05-23	34_M_hyp_standard_S3_ME_L001_	14816541	0.772	0.1903	0.0003	545878
2024-05-23	34_M_kid_standard_S177_ME_L001_	19213429	0.7797	0.1778	0.0005	795240
2024-05-23	34_M_liv_standard_S2_ME_L001_	15091414	0.8064	0.1566	0.0004	542107
2024-05-23	34_M_lu_standard_S1_ME_L001_	13840718	0.8207	0.1448	0.0005	460276
2024-05-23	51_M_kid_standard_S52_ME_L001_	3900163	0.7958	0.1783	0.0003	97750
2024-05-23	51_M_hyp_standard_S50_ME_L001_	14596921	0.8025	0.1627	0.0004	492361
2024-05-23	51_M_liv_standard_S53_ME_L001_	14188700	0.8081	0.1564	0.0004	490421
2024-05-23	51_M_gi_standard_S51_ME_L001_	19509495	0.7954	0.1631	0.0004	775645
2024-05-23	51_M_lu_standard_S54_ME_L001_	15866718	0.8211	0.1443	0.0005	529807
2024-05-23	52_M_hyp_standard_S47_ME_L001_	12218550	0.7967	0.1667	0.0003	435260
2024-05-23	52_M_gi_standard_S45_ME_L001_	13759541	0.8017	0.1574	0.0004	539787
2024-05-23	52_M_kid_standard_S49_ME_L001_	14224300	0.788	0.1795	0.0004	449067
2024-05-23	53_M_gi_standard_S18_ME_L001_	7888927	0.7587	0.157	0.0004	655043
2024-05-23	52_M_liv_standard_S46_ME_L001_	15190064	0.8183	0.151	0.0003	451916
2024-05-23	52_M_lu_standard_S48_ME_L001_	14397833	0.8249	0.1406	0.0004	480771
2024-05-23	53_M_hyp_standard_S16_ME_L001_	13401342	0.7973	0.1654	0.0003	488667
2024-05-23	53_M_kid_standard_S19_ME_L001_	16020076	0.7858	0.1805	0.0004	524291
2024-05-23	53_M_liv_standard_S15_ME_L001_	14040907	0.8054	0.1589	0.0003	490901
2024-05-23	53_M_lu_standard_S17_ME_L001_	13142846	0.8156	0.1491	0.0004	450687
2024-05-23	57_F_gi_standard_S159_ME_L001_	16094663	0.7677	0.1638	0.0006	1074967
2024-05-23	57_F_hyp_standard_S157_ME_L001_	12528632	0.7727	0.1796	0.0004	584738
2024-05-23	57_F_kid_standard_S155_ME_L001_	15862714	0.7823	0.1798	0.0005	583102
2024-05-23	57_F_liv_standard_S158_ME_L001_	15223310	0.7932	0.1631	0.0005	649757
2024-05-23	57_F_lu_standard_S156_ME_L001_	14177531	0.7997	0.1542	0.0005	633674
2024-05-23	5_M_kid_lowfat_S182_ME_L001_	7862700	0.7346	0.2042	0.0005	473942
2024-05-23	5_M_gi_lowfat_S180_ME_L001_	16650861	0.7586	0.1563	0.0005	1384351
2024-05-23	5_M_hyp_lowfat_S181_ME_L001_	12308680	0.7606	0.1923	0.0004	568621
2024-05-23	5_M_lu_lowfat_S178_ME_L001_	4022258	0.7325	0.1768	0.0012	358620
2024-05-23	5_M_liv_lowfat_S179_ME_L001_	5781571	0.6904	0.1655	0.002	819937
2024-05-23	61_M_gi_standard_S37_ME_L001_	124168	0.533	0.2671	0.0008	24696
2024-05-23	61_M_hyp_standard_S35_ME_L001_	11076095	0.7882	0.1729	0.0003	421228
2024-05-23	61_M_liv_standard_S38_ME_L001_	12751252	0.8026	0.162	0.0004	438657
2024-05-23	61_M_kid_standard_S36_ME_L001_	16387238	0.8	0.165	0.0003	559767
2024-05-23	61_M_lu_standard_S39_ME_L001_	14833465	0.8197	0.148	0.0004	463377
2024-05-23	62_F_kid_standard_S137_ME_L001_	14898416	0.7736	0.1888	0.0006	540825
2024-05-23	62_F_liv_standard_S136_ME_L001_	7947634	0.7909	0.1611	0.0005	373390
2024-05-23	62_F_lu_standard_S135_ME_L001_	79775	0.4742	0.1392	0.0085	30159
2024-05-23	66_F_liv_standard_S144_ME_L001_	53711	0.42	0.1457	0.0061	22994
2024-05-23	66_F_gi_standard_S146_ME_L001_	12483484	0.728	0.1674	0.0005	1287841
2024-05-23	66_F_hyp_standard_S147_ME_L001_	15654465	0.792	0.1636	0.0004	679907
2024-05-23	66_F_kid_standard_S145_ME_L001_	15085253	0.7693	0.1862	0.0006	651286
2024-05-23	67_F_gi_standard_S149_ME_L001_	13840636	0.7245	0.1597	0.0005	1586735
2024-05-23	67_F_hyp_standard_S164_ME_L001_	15292711	0.7866	0.1684	0.0004	673491
2024-05-23	67_F_liv_standard_S148_ME_L001_	9179071	0.7644	0.1685	0.0006	604624
2024-05-23	67_F_kid_standard_S165_ME_L001_	16812102	0.7669	0.195	0.0006	618992
2024-05-23	6_F_gi_standard_S14_ME_L001_	15069513	0.803	0.1499	0.0004	683575
2024-05-23	6_F_hyp_standard_S10_ME_L001_	14671909	0.8018	0.1583	0.0003	570456
2024-05-23	6_F_lu_standard_S13_ME_L001_	7800316	0.8155	0.1499	0.0003	262083
2024-05-23	6_F_kid_standard_S12_ME_L001_	13768582	0.7774	0.1879	0.0005	460673
2024-05-23	6_F_liv_standard_S11_ME_L001_	13676988	0.8004	0.1614	0.0005	506719
2024-05-23	80_M_gi_standard_S41_ME_L001_	18338600	0.8047	0.1481	0.0004	835683
2024-05-23	80_M_hyp_standard_S43_ME_L001_	13486688	0.7845	0.1788	0.0004	482711
2024-05-23	80_M_kid_standard_S40_ME_L001_	14410128	0.786	0.1816	0.0004	450481
2024-05-23	80_M_liv_standard_S42_ME_L001_	14781716	0.8056	0.1592	0.0005	502781
2024-05-23	80_M_lu_standard_S44_ME_L001_	22296582	0.8201	0.1445	0.0005	763515
2024-05-23	97_F_gi_standard_S8_ME_L001_	16597853	0.8057	0.1602	0.0004	550126
2024-05-23	97_F_hyp_standard_S7_ME_L001_	16925450	0.791	0.1733	0.0004	585613
2024-05-23	97_F_kid_standard_S9_ME_L001_	14992241	0.7835	0.1835	0.0004	479904
2024-05-23	97_F_liv_standard_S6_ME_L001_	15429926	0.7458	0.1739	0.0003	1218958
2024-05-23	97_F_lu_standard_S5_ME_L001_	17134036	0.8237	0.142	0.0004	565254
