# Supplementary material for: Impacts of dietary fat on multi tissue gene expression in the desert-adapted cactus mouse
Source: J Exp Biol. 2024 Dec 16;227(24):jeb247978. doi: 10.1242/jeb.247978 (PMC11698062; doi:10.1242/jeb.247978)
Supplement: Table S2. Gene ontology terms for each DESeq comparison (all mice the standard diet to all mice on the low-fat diet, males versus females on the standard diet, and males versus females on the low-fat diet) and each WGCNA analysis in the lung, liver, gastrointestinal tract, hypothalamus, and kidney o [file jexbio-227-247978-TableS2.xlsx]

## Sheet: lu DE go 
Supplemental Table 2
Gene ontology terms for each DESeq comparison (all mice the standard diet to all mice on the low-fat diet, males versus females on the standard diet, and males versus females on the low-fat diet) and each WGCNA analysis in the lung, liver, gastrointestinal tract, hypothalamus, and kidney of Peromyscus eremicus.
> go_lu_up_trt
V1 V2 V3 V4 tissue DE
1 GO:0071840 cellular component organization or biogenesis 8309 9.26547760553311e-20 lu up
2 GO:0032879 regulation of localization 2123 9.84709850754392e-13 lu up
3 GO:0010810 regulation of cell-substrate adhesion 214 9.22709296466918e-12 lu up
4 GO:0051173 positive regulation of nitrogen compound metabolic process 3071 9.62986847841954e-12 lu up
5 GO:0007507 heart development 594 9.85320354618062e-12 lu up
6 GO:0010811 positive regulation of cell-substrate adhesion 124 9.33366358209818e-06 lu up
7 GO:0010976 positive regulation of neuron projection development 154 9.8877555369104e-06 lu up
8 GO:0071559 response to transforming growth factor beta 264 9.90555693520783e-06 lu up
9 GO:0050769 positive regulation of neurogenesis 239 9.68744386126316e-05 lu up
10 GO:0031329 regulation of cellular catabolic process 653 9.75479213302495e-05 lu up
11 GO:0032587 ruffle membrane 100 9.36305631892263e-09 lu up
12 GO:0042641 actomyosin 77 9.3774272500767e-08 lu up
13 GO:0030863 cortical cytoskeleton 108 9.42087276872337e-06 lu up
14 GO:0030426 growth cone 170 9.5271983466777e-06 lu up
15 GO:0030864 cortical actin cytoskeleton 74 9.49531941114765e-05 lu up
16 GO:0043167 ion binding 6115 9.67993793141375e-13 lu up
17 GO:0005085 guanyl-nucleotide exchange factor activity 233 9.68208091752885e-13 lu up
18 GO:0000166 nucleotide binding 2182 9.36471697063433e-07 lu up
19 GO:1901265 nucleoside phosphate binding 2183 9.69296926861977e-07 lu up
20 GO:0003712 transcription coregulator activity 513 9.88723704632923e-07 lu up
> go_lu_down_trt
V1 V2 V3 V4 tissue DE
1 GO:0006412 translation 760 9.34422216681373e-56 lu down
2 GO:0006518 peptide metabolic process 912 8.51616405017022e-52 lu down
3 GO:0009060 aerobic respiration 196 7.85794992688205e-41 lu down
4 GO:0015986 proton motive force-driven ATP synthesis 77 8.41057344823802e-22 lu down
5 GO:0033108 mitochondrial respiratory chain complex assembly 104 8.96162180647317e-17 lu down
6 GO:0009260 ribonucleotide biosynthetic process 231 9.420844434751e-17 lu down
7 GO:0009117 nucleotide metabolic process 523 8.79584089675915e-14 lu down
8 GO:0042273 ribosomal large subunit biogenesis 71 8.22024335237129e-07 lu down
9 GO:0005746 mitochondrial respirasome 96 8.20962957971701e-31 lu down
10 GO:0032991 protein-containing complex 8527 8.57071487445026e-29 lu down
11 GO:0140535 intracellular protein-containing complex 951 8.04680138023828e-11 lu down
12 GO:0005925 focal adhesion 421 8.05867224125552e-07 lu down
13 GO:0045259 proton-transporting ATP synthase complex 24 9.96019825383461e-07 lu down
14 GO:0005758 mitochondrial intermembrane space 82 9.53989799884826e-06 lu down
15 GO:1990904 ribonucleoprotein complex 2817 8.97535720999996e-05 lu down
16 GO:1905368 peptidase complex 125 9.11638107057611e-05 lu down
17 GO:0033177 proton-transporting two-sector ATPase complex, proton-transporting domain 28 9.43177034024559e-05 lu down
18 GO:0005689 U12-type spliceosomal complex 28 9.43177034024559e-05 lu down
19 GO:0003735 structural constituent of ribosome 452 8.73762136349615e-38 lu down
20 GO:0003954 NADH dehydrogenase activity 44 8.85911467742077e-15 lu down
>
> go_lu_up_sex
V1 V2 V3 V4 tissue DE
1 GO:0009060 aerobic respiration 196 9.81268794325287e-31 lu up
2 GO:0009201 ribonucleoside triphosphate biosynthetic process 119 9.31163566060091e-20 lu up
3 GO:0046034 ATP metabolic process 138 8.31352083300038e-18 lu up
4 GO:0046390 ribose phosphate biosynthetic process 239 7.57189645028618e-13 lu up
5 GO:0032981 mitochondrial respiratory chain complex I assembly 63 8.33920692645801e-13 lu up
6 GO:0010257 NADH dehydrogenase complex assembly 63 8.33920692645801e-13 lu up
7 GO:0072521 purine-containing compound metabolic process 492 7.23630518268685e-09 lu up
8 GO:0032991 protein-containing complex 8527 7.7495682116286e-36 lu up
9 GO:0098796 membrane protein complex 1357 7.24889404093789e-18 lu up
10 GO:0043231 intracellular membrane-bounded organelle 14560 6.49463836210943e-17 lu up
11 GO:0042788 polysomal ribosome 32 8.81711195011342e-17 lu up
12 GO:0031090 organelle membrane 3734 9.04552357686483e-17 lu up
13 GO:1990204 oxidoreductase complex 134 7.34463230853404e-16 lu up
14 GO:0005751 mitochondrial respiratory chain complex IV 23 7.21850655928476e-11 lu up
15 GO:0140535 intracellular protein-containing complex 951 7.41823137135091e-11 lu up
16 GO:0005839 proteasome core complex 23 7.83941718494909e-05 lu up
17 GO:0003735 structural constituent of ribosome 452 6.35188873850618e-39 lu up
18 GO:0008137 NADH dehydrogenase (ubiquinone) activity 41 7.70160509870265e-17 lu up
19 GO:0016655 oxidoreductase activity, acting on NAD(P)H, quinone or similar compound as acceptor 57 8.52572480181459e-14 lu up
20 GO:0022804 active transmembrane transporter activity 449 6.75432375754025e-08 lu up
> go_lu_down_sex
V1 V2 V3 V4 tissue DE
1 GO:0051171 regulation of nitrogen compound metabolic process 5587 1.34966439328147e-05 lu down
2 GO:0048522 positive regulation of cellular process 5711 1.77245147458182e-05 lu down
3 GO:0080090 regulation of primary metabolic process 5766 2.91316514987463e-05 lu down
4 GO:0048518 positive regulation of biological process 6253 7.06701209920405e-05 lu down
5 GO:2000045 regulation of G1/S transition of mitotic cell cycle 162 0.0359845153069246 lu down
6 GO:0044271 cellular nitrogen compound biosynthetic process 4860 0.0384378317188019 lu down
7 GO:0031325 positive regulation of cellular metabolic process 3407 0.0401886527685426 lu down
8 GO:0005654 nucleoplasm 4221 5.50216469739147e-08 lu down
9 GO:0005737 cytoplasm 12251 1.44972813322553e-07 lu down
10 GO:0031981 nuclear lumen 5520 3.12198667359495e-05 lu down
11 GO:0005622 intracellular anatomical structure 17772 3.41371899889586e-05 lu down
12 GO:0043233 organelle lumen 6656 4.31555324991346e-05 lu down
13 GO:0031974 membrane-enclosed lumen 6656 4.31555324991346e-05 lu down
14 GO:0070013 intracellular organelle lumen 6656 4.31555324991346e-05 lu down
15 GO:0048471 perinuclear region of cytoplasm 733 0.0288244527442062 lu down
16 GO:0005515 protein binding 14811 1.50323678346139e-08 lu down
17 GO:0016740 transferase activity 2354 0.0261034835934706 lu down
18 GO:0003677 DNA binding 2530 0.031835245149389 lu down
19 GO:0031491 nucleosome binding 70 0.0347429213195612 lu down
20 GO:0003682 chromatin binding 585 0.0401146214879015 lu down

## Sheet: gi DE go
> go_gi_up_trt
V1 V2 V3 V4 tissue DE
1 GO:0007154 cell communication 6495 9.51288841271132e-24 gi up
2 GO:0044281 small molecule metabolic process 1846 8.26723361416313e-10 gi up
3 GO:0034220 monoatomic ion transmembrane transport 1054 9.20101347340695e-09 gi up
4 GO:1901701 cellular response to oxygen-containing compound 1269 9.86044707820009e-09 gi up
5 GO:0051174 regulation of phosphorus metabolic process 1262 8.64057291374934e-08 gi up
6 GO:0006950 response to stress 3909 9.41691573613688e-08 gi up
7 GO:0009612 response to mechanical stimulus 216 8.3015795274011e-07 gi up
8 GO:0043436 oxoacid metabolic process 970 9.2176908426472e-07 gi up
9 GO:0016192 vesicle-mediated transport 1566 9.44169529826493e-07 gi up
10 GO:0032940 secretion by cell 821 8.41932898300069e-06 gi up
11 GO:0014902 myotube differentiation 127 8.8614272191881e-06 gi up
12 GO:0043549 regulation of kinase activity 701 8.90559564858313e-06 gi up
13 GO:0061061 muscle structure development 669 9.89911665823162e-06 gi up
14 GO:1901699 cellular response to nitrogen compound 676 8.86180694489505e-05 gi up
15 GO:0045937 positive regulation of phosphate metabolic process 800 9.20024243027253e-05 gi up
16 GO:0010562 positive regulation of phosphorus metabolic process 800 9.20024243027253e-05 gi up
17 GO:1903561 extracellular vesicle 2133 9.64677097026733e-11 gi up
18 GO:0120025 plasma membrane bounded cell projection 2217 9.67822640681154e-10 gi up
19 GO:0016323 basolateral plasma membrane 244 9.54725861894426e-05 gi up
20 GO:0005515 protein binding 14811 8.95737945582157e-11 gi up
>
> go_gi_down_trt
V1 V2 V3 V4 tissue DE
1 GO:0016053 organic acid biosynthetic process 325 8.79027748425971e-14 gi down
2 GO:0006163 purine nucleotide metabolic process 463 8.20891894785279e-12 gi down
3 GO:0043648 dicarboxylic acid metabolic process 93 9.2690020189489e-12 gi down
4 GO:0006639 acylglycerol metabolic process 129 8.58121885499694e-10 gi down
5 GO:0006081 cellular aldehyde metabolic process 70 8.78688247502513e-10 gi down
6 GO:0046486 glycerolipid metabolic process 389 8.50440434333679e-09 gi down
7 GO:0065008 regulation of biological quality 2918 8.48439254502956e-06 gi down
8 GO:1901565 organonitrogen compound catabolic process 1386 8.93533764002664e-06 gi down
9 GO:0019751 polyol metabolic process 110 8.96751216247836e-06 gi down
10 GO:0033875 ribonucleoside bisphosphate metabolic process 121 9.97791272159586e-06 gi down
11 GO:0034032 purine nucleoside bisphosphate metabolic process 121 9.97791272159586e-06 gi down
12 GO:0033865 nucleoside bisphosphate metabolic process 121 9.97791272159586e-06 gi down
13 GO:0016324 apical plasma membrane 404 8.32095644039534e-22 gi down
14 GO:0098862 cluster of actin-based cell projections 167 9.69330604990897e-16 gi down
15 GO:0110165 cellular anatomical entity 21541 9.35420119656019e-06 gi down
16 GO:0005215 transporter activity 1242 7.99657038090253e-23 gi down
17 GO:0043167 ion binding 6115 7.91203669974652e-09 gi down
18 GO:0016787 hydrolase activity 2446 7.8526015131031e-05 gi down
19 GO:0005515 protein binding 14811 7.85339808952394e-05 gi down
20 GO:0017076 purine nucleotide binding 2019 8.82430279828074e-05 gi down
>go_gi_up_sex
null
> go_gi_down_sex
V1 V2 V3 V4 tissue DE
1 GO:0050770 regulation of axonogenesis 158 0.000672198337189798 gi down
2 GO:0050771 negative regulation of axonogenesis 67 0.000875140071302216 gi down
3 GO:0008361 regulation of cell size 189 0.00163128075011939 gi down
4 GO:0007409 axonogenesis 449 0.00614086355431689 gi down
5 GO:0010975 regulation of neuron projection development 449 0.00614086355431689 gi down
6 GO:0048640 negative regulation of developmental growth 109 0.00618130090608322 gi down
7 GO:0061387 regulation of extent of cell growth 111 0.00664572914301551 gi down
8 GO:0061564 axon development 509 0.0126069433027065 gi down
9 GO:0010977 negative regulation of neuron projection development 140 0.0166936108896907 gi down
10 GO:0050768 negative regulation of neurogenesis 147 0.0202411997833605 gi down
11 GO:0009653 anatomical structure morphogenesis 2683 0.0239416871031099 gi down
12 GO:0051961 negative regulation of nervous system development 154 0.0243162086118743 gi down
13 GO:0048667 cell morphogenesis involved in neuron differentiation 576 0.0254827467391676 gi down
14 GO:0022008 neurogenesis 1708 0.0292256807349519 gi down
15 GO:0001764 neuron migration 178 0.0429579395998231 gi down
16 GO:0032535 regulation of cellular component size 371 0.0434513297746985 gi down
17 GO:0048812 neuron projection morphogenesis 637 0.0449922367257567 gi down
18 GO:0120035 regulation of plasma membrane bounded cell projection organization 640 0.0461973274749682 gi down
>

## Sheet: kid DE go
> go_kid_up_trt
V1 V2 V3 V4 tissue DE
1 GO:0034330 cell junction organization 755 0.00465032310844459 kid up
2 GO:0030866 cortical actin cytoskeleton organization 42 0.0371064660514433 kid up
3 GO:0005737 cytoplasm 12251 4.9009698507066e-07 kid up
4 GO:0030054 cell junction 2214 3.40586593964939e-06 kid up
5 GO:0005911 cell-cell junction 517 0.00390319562582781 kid up
6 GO:0016020 membrane 9853 0.00563191293971149 kid up
7 GO:0098590 plasma membrane region 1304 0.00792837184551318 kid up
8 GO:0043226 organelle 16766 0.00821925644923215 kid up
9 GO:0031982 vesicle 3976 0.00848786984251756 kid up
10 GO:0014069 postsynaptic density 323 0.0138182207491185 kid up
11 GO:0032279 asymmetric synapse 339 0.0213106160268201 kid up
12 GO:0099572 postsynaptic specialization 352 0.0297403392853824 kid up
13 GO:0005912 adherens junction 188 0.0334622110900609 kid up
14 GO:0032587 ruffle membrane 100 0.0382028951375832 kid up
15 GO:0098984 neuron to neuron synapse 371 0.0470964123329628 kid up
16 GO:0045296 cadherin binding 335 2.31348479050817e-06 kid up
17 GO:0050839 cell adhesion molecule binding 559 3.35723160047517e-05 kid up
18 GO:0008092 cytoskeletal protein binding 998 0.00687022375014701 kid up
19 GO:0044877 protein-containing complex binding 1761 0.0377502035601054 kid up
20 GO:0004832 valine-tRNA ligase activity 2 0.0494132567808562 kid up
> go_kid_down_trt
V1 V2 V3 V4 tissue DE
1 GO:0006631 fatty acid metabolic process 396 6.36589244399013e-14 kid down
2 GO:0008610 lipid biosynthetic process 728 9.55254592865701e-08 kid down
3 GO:0022904 respiratory electron transport chain 122 9.91374927172213e-08 kid down
4 GO:0055086 nucleobase-containing small molecule metabolic process 600 5.6830521443581e-07 kid down
5 GO:0090407 organophosphate biosynthetic process 604 6.57989458833347e-07 kid down
6 GO:0009117 nucleotide metabolic process 523 7.89917738678802e-07 kid down
7 GO:1901566 organonitrogen compound biosynthetic process 1816 5.37647523400375e-06 kid down
8 GO:0009060 aerobic respiration 196 6.23587090703451e-06 kid down
9 GO:0072521 purine-containing compound metabolic process 492 6.36860489269571e-06 kid down
10 GO:0015980 energy derivation by oxidation of organic compounds 336 7.59612180797652e-06 kid down
11 GO:0007005 mitochondrion organization 547 9.81228133257152e-06 kid down
12 GO:0009260 ribonucleotide biosynthetic process 231 5.75761373406038e-05 kid down
13 GO:0072522 purine-containing compound biosynthetic process 272 7.85855156871875e-05 kid down
14 GO:0034440 lipid oxidation 115 8.48233046976847e-05 kid down
15 GO:0046390 ribose phosphate biosynthetic process 239 9.04653935787252e-05 kid down
16 GO:0031966 mitochondrial membrane 771 6.43189812470261e-18 kid down
17 GO:0098798 mitochondrial protein-containing complex 305 5.84021988281429e-12 kid down
18 GO:0043227 membrane-bounded organelle 15624 8.67454777557633e-12 kid down
19 GO:0098800 inner mitochondrial membrane protein complex 162 5.47740287815025e-09 kid down
20 GO:0016491 oxidoreductase activity 753 7.3599960214896e-09 kid down
> go_kid_up_sex
V1 V2 V3 V4 tissue DE
1 GO:0045333 cellular respiration 244 8.68359491136564e-46 kid up
2 GO:0006119 oxidative phosphorylation 146 8.34272553840445e-43 kid up
3 GO:0006091 generation of precursor metabolites and energy 514 8.21308657556042e-33 kid up
4 GO:0140053 mitochondrial gene expression 163 9.78837834490067e-18 kid up
5 GO:0006164 purine nucleotide biosynthetic process 263 9.94813367582065e-18 kid up
6 GO:0055086 nucleobase-containing small molecule metabolic process 600 9.35129323248986e-14 kid up
7 GO:0019538 protein metabolic process 5373 7.12206591142594e-12 kid up
8 GO:0006626 protein targeting to mitochondrion 105 9.41855209415806e-10 kid up
9 GO:0043161 proteasome-mediated ubiquitin-dependent protein catabolic process 446 7.07855284662846e-06 kid up
10 GO:0005740 mitochondrial envelope 820 7.84997433192469e-74 kid up
11 GO:0031975 envelope 1293 9.50043640986116e-63 kid up
12 GO:0031967 organelle envelope 1293 9.50043640986116e-63 kid up
13 GO:0098800 inner mitochondrial membrane protein complex 162 7.04880490959954e-54 kid up
14 GO:0031090 organelle membrane 3734 7.72962001880305e-40 kid up
15 GO:0043231 intracellular membrane-bounded organelle 14560 7.85341671626526e-25 kid up
16 GO:0070069 cytochrome complex 40 7.27145691907578e-12 kid up
17 GO:1905368 peptidase complex 125 9.47321483687832e-07 kid up
18 GO:0015399 primary active transmembrane transporter activity 170 8.09411879780109e-21 kid up
19 GO:0004129 cytochrome-c oxidase activity 16 7.12569057103485e-05 kid up
20 GO:0016675 oxidoreductase activity, acting on a heme group of donors 16 7.12569057103485e-05 kid up
> go_kid_down_sex
V1 V2 V3 V4 tissue DE
1 GO:0050896 response to stimulus 8955 8.86293453524519e-18 kid down
2 GO:0022008 neurogenesis 1708 8.92948656468441e-12 kid down
3 GO:0016043 cellular component organization 8098 8.50747627229672e-08 kid down
4 GO:0031323 regulation of cellular metabolic process 6726 8.51738758676934e-08 kid down
5 GO:0034329 cell junction assembly 447 9.43639980236911e-08 kid down
6 GO:0046578 regulation of Ras protein signal transduction 185 9.45610777851957e-08 kid down
7 GO:0048858 cell projection morphogenesis 658 8.51119810868043e-07 kid down
8 GO:0071363 cellular response to growth factor stimulus 679 8.69219759125947e-07 kid down
9 GO:0018212 peptidyl-tyrosine modification 294 8.7566036914111e-06 kid down
10 GO:1901362 organic cyclic compound biosynthetic process 4255 8.90340894615671e-06 kid down
11 GO:0065008 regulation of biological quality 2918 9.48030718692918e-06 kid down
12 GO:0034654 nucleobase-containing compound biosynthetic process 4026 9.69230808791745e-06 kid down
13 GO:0023056 positive regulation of signaling 1725 8.84161948769834e-05 kid down
14 GO:0045927 positive regulation of growth 254 8.90416762718368e-05 kid down
15 GO:1901698 response to nitrogen compound 1105 9.57487443748008e-05 kid down
16 GO:0001726 ruffle 181 8.87227319106068e-07 kid down
17 GO:0031981 nuclear lumen 5520 8.34802616205143e-05 kid down
18 GO:0003779 actin binding 444 8.73899428305657e-10 kid down
19 GO:0019899 enzyme binding 2075 9.72180200971465e-09 kid down
20 GO:0045296 cadherin binding 335 8.64241040817061e-08 kid down

## Sheet: hyp DE go
> go_hyp_up_trt
V1 V2 V3 V4 tissue DE
1 GO:0008283 cell population proliferation 3218 5.28227860040718e-16 hyp up
2 GO:0030030 cell projection organization 1581 7.35527479249779e-14 hyp up
3 GO:0032502 developmental process 6414 6.46007886881282e-13 hyp up
4 GO:0022008 neurogenesis 1708 5.28045102358745e-10 hyp up
5 GO:0009653 anatomical structure morphogenesis 2683 9.09766627091302e-10 hyp up
6 GO:0120031 plasma membrane bounded cell projection assembly 576 8.1238128067716e-08 hyp up
7 GO:0007017 microtubule-based process 944 7.67248427731524e-07 hyp up
8 GO:0065007 biological regulation 12751 8.24118862763409e-07 hyp up
9 GO:0007155 cell adhesion 1504 9.2238892269757e-07 hyp up
10 GO:0120035 regulation of plasma membrane bounded cell projection organization 640 9.66173723611944e-07 hyp up
11 GO:0040012 regulation of locomotion 1029 7.66976422241248e-06 hyp up
12 GO:0048699 generation of neurons 1485 5.47488767974672e-05 hyp up
13 GO:0040011 locomotion 1225 6.83009526832394e-05 hyp up
14 GO:0005886 plasma membrane 5717 5.31928036897768e-07 hyp up
15 GO:0015630 microtubule cytoskeleton 1388 5.3778001352991e-07 hyp up
16 GO:0071944 cell periphery 6202 6.68840648397658e-07 hyp up
17 GO:0032838 plasma membrane bounded cell projection cytoplasm 252 7.6309863931961e-05 hyp up
18 GO:0098590 plasma membrane region 1304 8.25505616077093e-05 hyp up
19 GO:0099568 cytoplasmic region 290 8.35272815124056e-05 hyp up
20 GO:0031410 cytoplasmic vesicle 2476 9.73692265335038e-05 hyp up
> go_hyp_down_trt
V1 V2 V3 V4 tissue DE
1 GO:0022904 respiratory electron transport chain 122 9.17887797367992e-17 hyp down
2 GO:0006754 ATP biosynthetic process 102 8.24731412489185e-11 hyp down
3 GO:0009206 purine ribonucleoside triphosphate biosynthetic process 113 6.34578517041981e-10 hyp down
4 GO:0009145 purine nucleoside triphosphate biosynthetic process 114 7.54724424034284e-10 hyp down
5 GO:0009142 nucleoside triphosphate biosynthetic process 130 9.61444263166691e-09 hyp down
6 GO:1901564 organonitrogen compound metabolic process 6362 6.10959575288244e-07 hyp down
7 GO:0032543 mitochondrial translation 131 5.90380451741985e-06 hyp down
8 GO:0009141 nucleoside triphosphate metabolic process 187 7.40869912699062e-06 hyp down
9 GO:0005740 mitochondrial envelope 820 8.56736830200819e-30 hyp down
10 GO:0005743 mitochondrial inner membrane 510 5.94746650338222e-29 hyp down
11 GO:0005739 mitochondrion 1672 9.42206172147774e-23 hyp down
12 GO:0005746 mitochondrial respirasome 96 7.89146134005452e-16 hyp down
13 GO:0043226 organelle 16766 6.37934020945715e-07 hyp down
14 GO:0005763 mitochondrial small ribosomal subunit 33 9.16196210545186e-05 hyp down
15 GO:0000314 organellar small ribosomal subunit 33 9.16196210545186e-05 hyp down
16 GO:0005751 mitochondrial respiratory chain complex IV 23 9.35289751135768e-05 hyp down
17 GO:0016020 membrane 9853 9.66489945922892e-05 hyp down
18 GO:0015453 oxidoreduction-driven active transmembrane transporter activity 69 7.89512540780279e-11 hyp down
19 GO:0008137 NADH dehydrogenase (ubiquinone) activity 41 5.91541958545179e-07 hyp down
20 GO:0050136 NADH dehydrogenase (quinone) activity 42 7.85253029323743e-07 hyp down
> go_hyp_up_sex
V1 V2 V3 V4 tissue DE
1 GO:0019752 carboxylic acid metabolic process 948 8.37305029906469e-28 hyp up
2 GO:1901566 organonitrogen compound biosynthetic process 1816 9.25005280331966e-10 hyp up
3 GO:0009145 purine nucleoside triphosphate biosynthetic process 114 9.18899348059824e-08 hyp up
4 GO:0006754 ATP biosynthetic process 102 9.54838662247678e-08 hyp up
5 GO:0034440 lipid oxidation 115 8.29020140858349e-07 hyp up
6 GO:0008610 lipid biosynthetic process 728 8.62588122199912e-07 hyp up
7 GO:1903035 negative regulation of response to wounding 92 9.51469227472426e-06 hyp up
8 GO:0009062 fatty acid catabolic process 107 8.93929700266557e-05 hyp up
9 GO:0070887 cellular response to chemical stimulus 2691 9.63053965390318e-05 hyp up
10 GO:0097237 cellular response to toxic substance 122 9.87130443800436e-05 hyp up
11 GO:0005746 mitochondrial respirasome 96 8.1298023644322e-17 hyp up
12 GO:0019866 organelle inner membrane 566 9.25752450766611e-17 hyp up
13 GO:0031975 envelope 1293 9.23355680239598e-12 hyp up
14 GO:0031967 organelle envelope 1293 9.23355680239598e-12 hyp up
15 GO:0042175 nuclear outer membrane-endoplasmic reticulum membrane network 1208 8.38793043187676e-06 hyp up
16 GO:0005789 endoplasmic reticulum membrane 1185 9.31870935077061e-06 hyp up
17 GO:0045277 respiratory chain complex IV 26 8.19369389100774e-05 hyp up
18 GO:0016491 oxidoreductase activity 753 9.51058258542501e-27 hyp up
19 GO:0009055 electron transfer activity 119 8.37396401954384e-22 hyp up
20 GO:0050136 NADH dehydrogenase (quinone) activity 42 8.62532302748821e-07 hyp up
>
> go_hyp_down_sex
V1 V2 V3 V4 tissue DE
1 GO:0046907 intracellular transport 1816 9.08203319972726e-21 hyp down
2 GO:0060255 regulation of macromolecule metabolic process 6772 9.30444243298525e-20 hyp down
3 GO:0018130 heterocycle biosynthetic process 4099 9.1188733610868e-17 hyp down
4 GO:0032446 protein modification by small protein conjugation 872 9.73515928887783e-13 hyp down
5 GO:0048856 anatomical structure development 5862 9.74947542213829e-13 hyp down
6 GO:0010468 regulation of gene expression 5499 9.89467302319359e-13 hyp down
7 GO:0031344 regulation of cell projection organization 655 9.94367119931349e-10 hyp down
8 GO:1903047 mitotic cell cycle process 757 9.42921880218044e-08 hyp down
9 GO:0097091 synaptic vesicle clustering 17 9.16280994125952e-07 hyp down
10 GO:0051726 regulation of cell cycle 1112 9.38117494565197e-06 hyp down
11 GO:0060627 regulation of vesicle-mediated transport 522 9.87737404573362e-06 hyp down
12 GO:0006302 double-strand break repair 309 9.5018080681245e-05 hyp down
13 GO:0006913 nucleocytoplasmic transport 330 9.53061721907905e-05 hyp down
14 GO:0051169 nuclear transport 330 9.53061721907905e-05 hyp down
15 GO:0051960 regulation of nervous system development 461 9.54007361813207e-05 hyp down
16 GO:0051056 regulation of small GTPase mediated signal transduction 299 9.86968572414631e-05 hyp down
17 GO:0016604 nuclear body 888 9.4862258746542e-16 hyp down
18 GO:0098590 plasma membrane region 1304 9.32116326010237e-08 hyp down
19 GO:0099080 supramolecular complex 1404 9.09337008089992e-07 hyp down
20 GO:0003712 transcription coregulator activity 513 9.53983664471825e-21 hyp down
>

## Sheet: liv DE go
> go_liv_up_trt
V1 V2 V3 V4 tissue DE
1 GO:0048856 anatomical structure development 5862 1.20822402296374e-07 liv up
2 GO:0065007 biological regulation 12751 2.10114114087164e-07 liv up
3 GO:0032502 developmental process 6414 2.34924488519806e-07 liv up
4 GO:0050789 regulation of biological process 12331 3.95815482459215e-06 liv up
5 GO:0007275 multicellular organism development 4610 1.01097165863135e-05 liv up
6 GO:0051128 regulation of cellular component organization 2419 9.73308065445041e-05 liv up
7 GO:0030098 lymphocyte differentiation 432 0.040362381766473 liv up
8 GO:0072348 sulfur compound transport 52 0.0406726570523216 liv up
9 GO:0120035 regulation of plasma membrane bounded cell projection organization 640 0.0440296803216574 liv up
10 GO:0022603 regulation of anatomical structure morphogenesis 866 0.0467299446058109 liv up
11 GO:0005737 cytoplasm 12251 3.8383736045799e-10 liv up
12 GO:0071944 cell periphery 6202 1.41512669330764e-09 liv up
13 GO:0016020 membrane 9853 5.49930337209422e-09 liv up
14 GO:0005886 plasma membrane 5717 2.51047488968265e-08 liv up
15 GO:0012505 endomembrane system 4742 5.07778624573756e-08 liv up
16 GO:0031982 vesicle 3976 7.62687198927623e-07 liv up
17 GO:0098588 bounding membrane of organelle 2160 0.0446736404738326 liv up
18 GO:0005342 organic acid transmembrane transporter activity 162 0.041039187962874 liv up
19 GO:0035639 purine ribonucleoside triphosphate binding 1849 0.0446375717522932 liv up
20 GO:0005225 volume-sensitive anion channel activity 9 0.0476636635876357 liv up
> go_liv_down_trt
V1 V2 V3 V4 tissue DE
1 GO:1901575 organic substance catabolic process 2173 4.86977974532764e-05 liv down
2 GO:0009056 catabolic process 2616 8.62865886647544e-05 liv down
3 GO:0019646 aerobic electron transport chain 92 0.0318404399465577 liv down
4 GO:0005737 cytoplasm 12251 1.85251127129419e-16 liv down
5 GO:0005739 mitochondrion 1672 3.24151542472991e-09 liv down
6 GO:0031090 organelle membrane 3734 5.15171025459729e-09 liv down
7 GO:0031967 organelle envelope 1293 1.92201761738065e-08 liv down
8 GO:0031975 envelope 1293 1.92201761738065e-08 liv down
9 GO:0031966 mitochondrial membrane 771 2.85177790922389e-08 liv down
10 GO:0019866 organelle inner membrane 566 3.2048991752136e-08 liv down
11 GO:0098798 mitochondrial protein-containing complex 305 4.34005608551666e-08 liv down
12 GO:0005740 mitochondrial envelope 820 1.15861842871275e-07 liv down
13 GO:0005743 mitochondrial inner membrane 510 1.48085365375143e-07 liv down
14 GO:0098800 inner mitochondrial membrane protein complex 162 4.54480693899861e-05 liv down
15 GO:0043229 intracellular organelle 15969 0.0312871321512714 liv down
16 GO:0005761 mitochondrial ribosome 89 0.0348165870239416 liv down
17 GO:0000313 organellar ribosome 89 0.0348165870239416 liv down
18 GO:0005515 protein binding 14811 3.54897809520402e-05 liv down
19 GO:0015453 oxidoreduction-driven active transmembrane transporter activity 69 0.0258366667556945 liv down
20 GO:0140260 mitochondrial proton-transporting ATP synthase complex binding 2 0.0498191104970456 liv down
> go_liv_up_sex
V1 V2 V3 V4 tissue DE
1 GO:0042775 mitochondrial ATP synthesis coupled electron transport 100 6.33922906873055e-10 liv up
2 GO:0042773 ATP synthesis coupled electron transport 100 6.33922906873055e-10 liv up
3 GO:0022904 respiratory electron transport chain 122 4.80245977438205e-09 liv up
4 GO:0006119 oxidative phosphorylation 146 2.92073467572279e-08 liv up
5 GO:0009060 aerobic respiration 196 5.38138716503617e-07 liv up
6 GO:0015980 energy derivation by oxidation of organic compounds 336 7.02150587077972e-06 liv up
7 GO:0006091 generation of precursor metabolites and energy 514 5.52967113451348e-05 liv up
8 GO:0098798 mitochondrial protein-containing complex 305 3.25588294009324e-15 liv up
9 GO:0098800 inner mitochondrial membrane protein complex 162 7.04233217486339e-15 liv up
10 GO:0005740 mitochondrial envelope 820 8.8999802505947e-15 liv up
11 GO:0005743 mitochondrial inner membrane 510 5.27398404553433e-14 liv up
12 GO:0019866 organelle inner membrane 566 3.53561355926213e-13 liv up
13 GO:0031966 mitochondrial membrane 771 5.27439522462157e-13 liv up
14 GO:0005739 mitochondrion 1672 5.8361761107146e-11 liv up
15 GO:0070469 respirasome 104 4.87350717367662e-09 liv up
16 GO:1902494 catalytic complex 1781 9.69114053836143e-08 liv up
17 GO:0070069 cytochrome complex 40 2.90990220695554e-05 liv up
18 GO:0015453 oxidoreduction-driven active transmembrane transporter activity 69 4.53609696320888e-10 liv up
19 GO:0009055 electron transfer activity 119 6.84373433416822e-08 liv up
20 GO:0008137 NADH dehydrogenase (ubiquinone) activity 41 9.57766265324131e-05 liv up
> go_liv_down_sex
V1 V2 V3 V4 tissue DE
1 GO:0007155 cell adhesion 1504 8.68220038479025e-05 liv down
2 GO:0030334 regulation of cell migration 928 0.0156727906955463 liv down
3 GO:0007154 cell communication 6495 0.0220699073670957 liv down
4 GO:0065008 regulation of biological quality 2918 0.0308470784003997 liv down
5 GO:2000145 regulation of cell motility 988 0.0330250906744736 liv down
6 GO:0072359 circulatory system development 1119 0.0346069718929933 liv down
7 GO:0023052 signaling 6396 0.0367960104786204 liv down
8 GO:0031589 cell-substrate adhesion 349 0.037284485413608 liv down
9 GO:0005925 focal adhesion 421 3.83647387330927e-06 liv down
10 GO:0030055 cell-substrate junction 431 5.06422175075657e-06 liv down
11 GO:0030054 cell junction 2214 2.20730626814004e-05 liv down
12 GO:0030118 clathrin coat 51 0.0163228399458838 liv down
13 GO:0030130 clathrin coat of trans-Golgi network vesicle 19 0.0181167377973935 liv down
14 GO:0012505 endomembrane system 4742 0.0239522540840661 liv down
15 GO:0012510 trans-Golgi network transport vesicle membrane 21 0.0247231482366168 liv down
16 GO:0044877 protein-containing complex binding 1761 2.84520328699974e-07 liv down
17 GO:0030623 U5 snRNA binding 3 0.0273218119879849 liv down
18 GO:0005509 calcium ion binding 718 0.0291641842251519 liv down
19 GO:0003723 RNA binding 3113 0.0366272998039808 liv down
20 GO:0030374 nuclear receptor coactivator activity 55 0.0463644246192213 liv down

## Sheet: gi wgcna go
GO:0006629	lipid metabolic process	1388	mean_H2Omg	blue
GO:0042592	homeostatic process	1712	mean_H2Omg	blue
GO:0009117	nucleotide metabolic process	601	mean_H2Omg	blue
GO:0005996	monosaccharide metabolic process	250	mean_H2Omg	blue
GO:0016052	carbohydrate catabolic process	159	mean_H2Omg	blue
GO:0006090	pyruvate metabolic process	119	mean_H2Omg	blue
GO:0006766	vitamin metabolic process	112	mean_H2Omg	blue
GO:0015850	organic hydroxy compound transport	286	mean_H2Omg	blue
GO:0016020	membrane	9864	mean_H2Omg	blue
GO:0031982	vesicle	4004	mean_H2Omg	blue
GO:0065010	extracellular membrane-bounded organelle	2134	mean_H2Omg	blue
GO:0043230	extracellular organelle	2134	mean_H2Omg	blue
GO:0098862	cluster of actin-based cell projections	168	mean_H2Omg	blue
GO:0043227	membrane-bounded organelle	15671	mean_H2Omg	blue
GO:0048471	perinuclear region of cytoplasm	736	mean_H2Omg	blue
GO:0016616	oxidoreductase activity, acting on the CH-OH group of donors, NAD or NADP as acceptor	128	mean_H2Omg	blue
GO:0015293	symporter activity	147	mean_H2Omg	blue
HPA:0481293	small intestine; endocrine cells[High]	291	mean_H2Omg	blue
KEGG:04977	Vitamin digestion and absorption	24	mean_H2Omg	blue
TF:M12683	Factor: ZABC1; motif: NNTGNMCTTTGNNCYNNN	4358	mean_H2Omg	blue
GO:0019752	carboxylic acid metabolic process	899	mean_H2Omg	midnightblue
GO:0141124	intracellular signaling cassette	1861	mean_H2Omg	midnightblue
GO:0008219	cell death	1988	mean_H2Omg	midnightblue
GO:0009056	catabolic process	2556	mean_H2Omg	midnightblue
GO:0009893	positive regulation of metabolic process	3711	mean_H2Omg	midnightblue
GO:0098588	bounding membrane of organelle	2203	mean_H2Omg	midnightblue
TF:M13149	Factor: ZNF219; motif: SNNCAGCACCNNGGNCAGCGSC	11695	mean_H2Omg	midnightblue
TF:M00915_1	Factor: AP-2; motif: SNNNCCNCAGGCN; match class: 1	4691	mean_H2Omg	midnightblue
TF:M13149_1	Factor: ZNF219; motif: SNNCAGCACCNNGGNCAGCGSC; match class: 1	6813	mean_H2Omg	midnightblue
TF:M12694_1	Factor: ZFP14; motif: SCNNYCCNGNNSCTSCNC; match class: 1	5252	mean_H2Omg	midnightblue
TF:M13128_1	Factor: MED8; motif: CYYNSCYYCCTSCNCC; match class: 1	8039	mean_H2Omg	midnightblue
TF:M00915	Factor: AP-2; motif: SNNNCCNCAGGCN	9880	mean_H2Omg	midnightblue
TF:M09984	Factor: MAZ; motif: GGGGGAGGGGGNGRGRRRGNRG	9841	mean_H2Omg	midnightblue
TF:M00333	Factor: ZF5; motif: NRNGNGCGCGCWN	15464	mean_H2Omg	midnightblue
TF:M01240	Factor: BEN; motif: CAGCGRNV	16870	mean_H2Omg	midnightblue
TF:M13142	Factor: ZBTB33; motif: GGYGCTG	8790	mean_H2Omg	midnightblue
TF:M01118_1	Factor: WT1; motif: SMCNCCNSC; match class: 1	2886	mean_H2Omg	midnightblue
TF:M09970	Factor: KLF3; motif: NNNNNNGGGCGGGGCNNGN	7962	mean_H2Omg	midnightblue
TF:M09765	Factor: SP1; motif: NRGKGGGCGGGGCN	7705	mean_H2Omg	midnightblue
TF:M08487_1	Factor: GCMa:Erg; motif: ATGCGGGCGGAARKG; match class: 1	9056	mean_H2Omg	midnightblue
GO:0006793	phosphorus metabolic process	2596	mean_RQ	black
GO:0051641	cellular localization	3621	mean_RQ	black
GO:0006355	regulation of DNA-templated transcription	3446	mean_RQ	black
GO:0031323	regulation of cellular metabolic process	6673	mean_RQ	black
GO:1901135	carbohydrate derivative metabolic process	1091	mean_RQ	black
GO:0005488	binding	18370	mean_RQ	black
HPA:0030000	appendix	7831	mean_RQ	black
HPA:0050092	breast; myoepithelial cells[≥Medium]	3779	mean_RQ	black
HPA:0100132	cerebral cortex; neuronal cells[≥Medium]	4996	mean_RQ	black
HPA:0291161	liver; cholangiocytes[≥Low]	3965	mean_RQ	black
TF:M12599	Factor: E2F4; motif: YCCCGCCNCNNSSNNSNN	17574	mean_RQ	black
TF:M11882_1	Factor: pax-6; motif: NYACGCNYSANYGMNCN; match class: 1	11746	mean_RQ	black
TF:M01104	Factor: MOVO-B; motif: GNGGGGG	10571	mean_RQ	black
TF:M07395_1	Factor: Sp1; motif: NGGGGCGGGGN; match class: 1	6581	mean_RQ	black
TF:M08759	Factor: c-Ets-2; motif: NCCGGAAGTG	8502	mean_RQ	black
TF:M11430_1	Factor: PEA3; motif: NACCGGAAGTN; match class: 1	5014	mean_RQ	black
TF:M13129	Factor: RERE; motif: CNGCNSCNNGSRCRGSGSS	10538	mean_RQ	black
TF:M09817	Factor: PAX5; motif: RNGCGTGACCNN	12766	mean_RQ	black
TF:M08209_1	Factor: E2F-3:FOXO6; motif: NAATGACACGCGCCCMC; match class: 1	8021	mean_RQ	black
TF:M01219_1	Factor: SP1:SP3; motif: CCSCCCCCYCC; match class: 1	3048	mean_RQ	black
GO:0051171	regulation of nitrogen compound metabolic process	5440	mean_H2Omg	brown
GO:0009057	macromolecule catabolic process	1338	mean_H2Omg	brown
GO:0005654	nucleoplasm	4220	mean_H2Omg	brown
GO:0042995	cell projection	2389	mean_H2Omg	brown
GO:1901265	nucleoside phosphate binding	2188	mean_H2Omg	brown
HP:0000322	Short philtrum	244	mean_H2Omg	brown
HP:0004404	Abnormal nipple morphology	246	mean_H2Omg	brown
HPA:0220052	gallbladder; glandular cells[≥Medium]	6615	mean_H2Omg	brown
HPA:0030000	appendix	7831	mean_H2Omg	brown
HPA:0130052	colon; glandular cells[≥Medium]	5988	mean_H2Omg	brown
HPA:0160000	endometrium 1	7055	mean_H2Omg	brown
TF:M04869_1	Factor: Egr-1; motif: GCGCATGCG; match class: 1	10557	mean_H2Omg	brown
TF:M10072	Factor: sp4; motif: NNGNARGRGGCGGRGCNNRR	10844	mean_H2Omg	brown
TF:M09723	Factor: BTEB1; motif: GGGGGCGGGGCNGSGGGNGS	10316	mean_H2Omg	brown
TF:M07395	Factor: Sp1; motif: NGGGGCGGGGN	10981	mean_H2Omg	brown
TF:M12160	Factor: KLF15; motif: RCCMCRCCCMCN	13060	mean_H2Omg	brown
TF:M00428	Factor: E2F-1; motif: NKTSSCGC	9220	mean_H2Omg	brown
TF:M00426	Factor: E2F; motif: TTTSGCGS	12231	mean_H2Omg	brown
TF:M11052	Factor: Hey2; motif: NNCACGYGNN	12783	mean_H2Omg	brown
TF:M05432_1	Factor: ZSCAN18; motif: TRRCGRCGNMCC; match class: 1	860	mean_H2Omg	brown
HPA:0100132	cerebral cortex; neuronal cells[≥Medium]	4996	mean_H2Omg	cyan
HPA:0320102	nasopharynx; respiratory epithelial cells[≥Medium]	4773	mean_H2Omg	cyan
HPA:0400053	rectum; glandular cells[High]	2575	mean_H2Omg	cyan
HPA:0570741	testis; cells in seminiferous ducts[≥Low]	3106	mean_H2Omg	cyan
HPA:0010012	adipose tissue; adipocytes[≥Medium]	2236	mean_H2Omg	cyan
REAC:R-HSA-5610787	Hedgehog 'off' state	113	mean_H2Omg	cyan
REAC:R-HSA-167172	Transcription of the HIV genome	69	mean_H2Omg	cyan
TF:M02065_1	Factor: ER81; motif: RCCGGAARYN; match class: 1	7184	mean_H2Omg	cyan
TF:M11435	Factor: Elk-1; motif: NNCCGGAAGTN	11976	mean_H2Omg	cyan
TF:M11396	Factor: Erg; motif: NACCGGAARTN	11019	mean_H2Omg	cyan
TF:M01258	Factor: GABP; motif: CACTTCCGGNNN	2915	mean_H2Omg	cyan
TF:M03791	Factor: GABPalpha_GABPbeta; motif: CTTCCKGY	3048	mean_H2Omg	cyan
TF:M00032_1	Factor: c-Ets-1(p54); motif: NCMGGAWGYN; match class: 1	2218	mean_H2Omg	cyan
TF:M03983_1	Factor: ETV5; motif: NCCGGAWGYN; match class: 1	547	mean_H2Omg	cyan
TF:M12591_1	Factor: CREB1; motif: NNNNSSGGCGCSSNNNNRTGACGTCAC; match class: 1	9547	mean_H2Omg	cyan
TF:M08441_1	Factor: AP-2gamma:Elk-1; motif: NGCCKNRGGSGRCGGAAGTG; match class: 1	13081	mean_H2Omg	cyan
TF:M11446_1	Factor: Elf-1; motif: RANSMGGAAGTR; match class: 1	320	mean_H2Omg	cyan
TF:M00539	Factor: Arnt; motif: NNNNNRTCACGTGAYNNNNN	6782	mean_H2Omg	cyan
TF:M00539_1	Factor: Arnt; motif: NNNNNRTCACGTGAYNNNNN; match class: 1	6782	mean_H2Omg	cyan
WP:WP4922	Mitochondrial complex IV assembly	34	mean_H2Omg	cyan
GO:0048870	cell motility	1709	mean_H2Omg	turquoise
GO:0048514	blood vessel morphogenesis	625	mean_H2Omg	turquoise
GO:0030334	regulation of cell migration	934	mean_H2Omg	turquoise
GO:0061061	muscle structure development	678	mean_H2Omg	turquoise
GO:0022008	neurogenesis	1742	mean_H2Omg	turquoise
GO:0008015	blood circulation	507	mean_H2Omg	turquoise
GO:0098916	anterograde trans-synaptic signaling	750	mean_H2Omg	turquoise
GO:0007268	chemical synaptic transmission	750	mean_H2Omg	turquoise
GO:0009719	response to endogenous stimulus	1678	mean_H2Omg	turquoise
GO:0030018	Z disc	134	mean_H2Omg	turquoise
GO:0042641	actomyosin	93	mean_H2Omg	turquoise
GO:0005102	signaling receptor binding	1501	mean_H2Omg	turquoise
HP:0002616	Aortic root aneurysm	69	mean_H2Omg	turquoise
HPA:0400243	rectum; peripheral nerve/ganglion[High]	113	mean_H2Omg	turquoise
TF:M12464_1	Factor: ZNF148; motif: NNCCCCTCCCCC; match class: 1	2630	mean_H2Omg	turquoise
TF:M10026_1	Factor: PATZ; motif: GGGGNGGGGGMKGGRRNGGNRN; match class: 1	5109	mean_H2Omg	turquoise
TF:M13129	Factor: RERE; motif: CNGCNSCNNGSRCRGSGSS	10538	mean_H2Omg	turquoise
TF:M12354_1	Factor: ZNF37A; motif: CCYYGGCTCCNTSCCMN; match class: 1	5790	mean_H2Omg	turquoise
TF:M00933_1	Factor: Sp1; motif: CCCCGCCCCN; match class: 1	5359	mean_H2Omg	turquoise
TF:M09727	Factor: GEMIN3; motif: NCWGGRARRGRGNGNG	8771	mean_H2Omg	turquoise
GO:0043227	membrane-bounded organelle	15671	mean_RQ	green
HPA:0480000	small intestine	7877	mean_RQ	green
HPA:0540052	stomach 1; glandular cells[≥Medium]	6351	mean_RQ	green
HPA:0330221	oral mucosa; squamous epithelial cells[≥Low]	6257	mean_RQ	green
HPA:0330000	oral mucosa	6257	mean_RQ	green
HPA:0100211	cerebral cortex; neuropil[≥Low]	5010	mean_RQ	green
TF:M02059	Factor: ELK-1; motif: ACCGGAAGTN	9628	mean_RQ	green
TF:M13031_1	Factor: ETV4; motif: ACCGGAAGTN; match class: 1	5008	mean_RQ	green
TF:M02064_1	Factor: c-ets-2; motif: ACCGGAWRTN; match class: 1	4674	mean_RQ	green
TF:M09905_1	Factor: SAP-1; motif: NNCCGGAAGTGN; match class: 1	3055	mean_RQ	green
TF:M11883	Factor: pax-6; motif: NYACGCNTSRNYGCNYN	13758	mean_RQ	green
TF:M12600_1	Factor: ELF1; motif: NNNASCCGGAAGTGGNNNN; match class: 1	3262	mean_RQ	green
TF:M12590	Factor: CP2; motif: NRRRCCGGCYNRARCCGGNN	11316	mean_RQ	green
TF:M11533	Factor: E2F-1; motif: NTTTTGGCGCCAWWWN	13454	mean_RQ	green
TF:M04823	Factor: E2F-4; motif: NNTTCCCGCCNN	13114	mean_RQ	green
TF:M11417	Factor: c-Ets-2; motif: NACCGGAAGYRCTTCCGGTN	14639	mean_RQ	green
TF:M03567	Factor: Sp2; motif: NYSGCCCCGCCCCCY	7951	mean_RQ	green
TF:M11414	Factor: GABP-alpha; motif: NACCGGAAGTN	2988	mean_RQ	green
TF:M00982	Factor: KROX; motif: CCCGCCCCCRCCCC	8073	mean_RQ	green
TF:M09641	Factor: NRF-1; motif: SYGCGCMTGCGCRNNGSN	3323	mean_RQ	green
GO:0050778	positive regulation of immune response	718	mean_H2Omg	greenyellow
GO:0009605	response to external stimulus	2723	mean_H2Omg	greenyellow
GO:0002449	lymphocyte mediated immunity	361	mean_H2Omg	greenyellow
GO:0008283	cell population proliferation	2006	mean_H2Omg	greenyellow
GO:2000026	regulation of multicellular organismal development	1411	mean_H2Omg	greenyellow
GO:0042221	response to chemical	3957	mean_H2Omg	greenyellow
GO:0043367	CD4-positive, alpha-beta T cell differentiation	94	mean_H2Omg	greenyellow
GO:0030334	regulation of cell migration	934	mean_H2Omg	greenyellow
GO:0038093	Fc receptor signaling pathway	56	mean_H2Omg	greenyellow
GO:0031349	positive regulation of defense response	471	mean_H2Omg	greenyellow
GO:2000147	positive regulation of cell motility	568	mean_H2Omg	greenyellow
GO:0009986	cell surface	903	mean_H2Omg	greenyellow
GO:0005654	nucleoplasm	4220	mean_H2Omg	greenyellow
GO:0098772	molecular function regulator activity	2063	mean_H2Omg	greenyellow
HP:0031404	Impaired antigen-specific response	52	mean_H2Omg	greenyellow
HP:0004370	Abnormality of temperature regulation	550	mean_H2Omg	greenyellow
HP:0032158	Unusual infection by anatomical site	114	mean_H2Omg	greenyellow
HPA:0600441	tonsil; non-germinal center cells[≥Low]	6117	mean_H2Omg	greenyellow
KEGG:04659	Th17 cell differentiation	105	mean_H2Omg	greenyellow
REAC:R-HSA-202433	Generation of second messenger molecules	35	mean_H2Omg	greenyellow
GO:0033043	regulation of organelle organization	1173	mean_RQ	pink
GO:0045787	positive regulation of cell cycle	349	mean_RQ	pink
GO:1905819	negative regulation of chromosome separation	50	mean_RQ	pink
GO:1902100	negative regulation of metaphase/anaphase transition of cell cycle	50	mean_RQ	pink
GO:0051985	negative regulation of chromosome segregation	50	mean_RQ	pink
GO:1901992	positive regulation of mitotic cell cycle phase transition	89	mean_RQ	pink
GO:2001252	positive regulation of chromosome organization	110	mean_RQ	pink
GO:0032991	protein-containing complex	8588	mean_RQ	pink
GO:0051233	spindle midzone	37	mean_RQ	pink
HPA:0570781	testis; preleptotene spermatocytes[≥Low]	1900	mean_RQ	pink
HPA:0130000	colon	8342	mean_RQ	pink
KEGG:04110	Cell cycle	157	mean_RQ	pink
KEGG:03460	Fanconi anemia pathway	54	mean_RQ	pink
REAC:R-HSA-9701192	Defective homologous recombination repair (HRR) due to BRCA1 loss of function	25	mean_RQ	pink
REAC:R-HSA-9701193	Defective homologous recombination repair (HRR) due to PALB2 loss of function	25	mean_RQ	pink
REAC:R-HSA-9704646	Defective HDR through Homologous Recombination Repair (HRR) due to PALB2 loss of BRCA2/RAD51/RAD51C binding function	25	mean_RQ	pink
REAC:R-HSA-9704331	Defective HDR through Homologous Recombination Repair (HRR) due to PALB2 loss of BRCA1 binding function	25	mean_RQ	pink
REAC:R-HSA-9675135	Diseases of DNA repair	50	mean_RQ	pink
TF:M12599_1	Factor: E2F4; motif: YCCCGCCNCNNSSNNSNN; match class: 1	16076	mean_RQ	pink
TF:M12616	Factor: HMGXB3; motif: NRGCCAATSRGNRNNS	2909	mean_RQ	pink
TF:M12642	Factor: NFYA; motif: NNRGCCAATSRGMRSSNNSN	2845	mean_RQ	pink
CORUM:5691	TALL1 homo-oligomer complex	1	trt	yellow
GO:0009607	response to biotic stimulus	1586	trt	yellow
GO:0031347	regulation of defense response	768	trt	yellow
GO:0080134	regulation of response to stress	1340	trt	yellow
GO:0050896	response to stimulus	8976	trt	yellow
GO:0032010	phagolysosome	7	trt	yellow
GO:0005767	secondary lysosome	21	trt	yellow
GO:0045335	phagocytic vesicle	143	trt	yellow
GO:0016176	superoxide-generating NADPH oxidase activator activity	8	trt	yellow
GO:0016175	superoxide-generating NAD(P)H oxidase activity	10	trt	yellow
HP:0001287	Meningitis	78	trt	yellow
HP:0000246	Sinusitis	167	trt	yellow
HP:0002741	Recurrent Serratia marcescens infections	4	trt	yellow
HP:0002723	Absence of bactericidal oxidative respiratory burst in phagocytes	4	trt	yellow
HP:0002740	Recurrent E. coli infections	4	trt	yellow
HP:0010977	Abnormal phagocytosis	4	trt	yellow
HP:0001911	Abnormal granulocyte morphology	302	trt	yellow
KEGG:04380	Osteoclast differentiation	132	trt	yellow
KEGG:05323	Rheumatoid arthritis	88	trt	yellow
REAC:R-HSA-168249	Innate Immune System	1101	trt	yellow
GO:0030036	actin cytoskeleton organization	717	trt	salmon
GO:0060706	cell differentiation involved in embryonic placenta development	26	trt	salmon
GO:0045296	cadherin binding	335	trt	salmon
GO:0050839	cell adhesion molecule binding	561	trt	salmon
HPA:0151353	duodenum; paneth cells[High]	167	trt	salmon
HPA:0401323	rectum; enterocytes - Microvilli[High]	104	trt	salmon
HPA:0481351	small intestine; paneth cells[≥Low]	260	trt	salmon
HPA:0401293	rectum; endocrine cells[High]	272	trt	salmon
HPA:0271123	kidney; collecting ducts[High]	274	trt	salmon
HPA:0030891	appendix; goblet cells[≥Low]	384	trt	salmon
HPA:0131292	colon; endocrine cells[≥Medium]	405	trt	salmon
HPA:0400891	rectum; goblet cells[≥Low]	410	trt	salmon
HPA:0400893	rectum; goblet cells[High]	212	trt	salmon
HPA:0030892	appendix; goblet cells[≥Medium]	313	trt	salmon
HPA:0131321	colon; enterocytes - Microvilli[≥Low]	221	trt	salmon
HPA:0271132	kidney; distal tubules[≥Medium]	554	trt	salmon
HPA:0401303	rectum; enterocytes[High]	227	trt	salmon
HPA:0031293	appendix; endocrine cells[High]	231	trt	salmon
REAC:R-HSA-71032	Propionyl-CoA catabolism	5	trt	salmon
TF:M09971	Factor: GKLF; motif: WGGGYGKGGC	5659	trt	salmon
GO:0000278	mitotic cell cycle	895	mean_H2Omg	magenta
GO:0005622	intracellular anatomical structure	17834	mean_H2Omg	magenta
GO:0097159	organic cyclic compound binding	7546	mean_H2Omg	magenta
HPA:0600000	tonsil	7788	mean_H2Omg	magenta
HPA:0130000	colon	8342	mean_H2Omg	magenta
HPA:0020051	adrenal gland; glandular cells[≥Low]	7415	mean_H2Omg	magenta
HPA:0030072	appendix; lymphoid tissue[≥Medium]	2987	mean_H2Omg	magenta
HPA:0440341	skeletal muscle; myocytes[≥Low]	5909	mean_H2Omg	magenta
HPA:0440000	skeletal muscle	5909	mean_H2Omg	magenta
TF:M12666	Factor: SP1; motif: GGCCCCGCCCCCN	8941	mean_H2Omg	magenta
TF:M09896	Factor: E2F-7; motif: GRGGCGGGAANNN	10463	mean_H2Omg	magenta
TF:M02089	Factor: E2F-3; motif: GGCGGGN	13559	mean_H2Omg	magenta
TF:M09723_1	Factor: BTEB1; motif: GGGGGCGGGGCNGSGGGNGS; match class: 1	6193	mean_H2Omg	magenta
TF:M00008	Factor: Sp1; motif: GGGGCGGGGT	10364	mean_H2Omg	magenta
TF:M03924	Factor: YY1; motif: NNCGCCATTNN	10299	mean_H2Omg	magenta
TF:M13147_1	Factor: ZNF253; motif: SNGNSCGNGGNGCKGNN; match class: 1	6820	mean_H2Omg	magenta
TF:M07084	Factor: E2F-4; motif: NGGCGGGAARN	11167	mean_H2Omg	magenta
TF:M12666_1	Factor: SP1; motif: GGCCCCGCCCCCN; match class: 1	4530	mean_H2Omg	magenta
TF:M07329_1	Factor: Osx; motif: CCNCCCCCNNN; match class: 1	2614	mean_H2Omg	magenta
TF:M03896	Factor: EGR1; motif: NACGCCCACGCANW	6303	mean_H2Omg	magenta
GO:0007049	cell cycle	1819	mean_RQ	purple
GO:0051304	chromosome separation	81	mean_RQ	purple
GO:0051303	establishment of chromosome localization	116	mean_RQ	purple
GO:0030071	regulation of mitotic metaphase/anaphase transition	90	mean_RQ	purple
GO:2000816	negative regulation of mitotic sister chromatid separation	48	mean_RQ	purple
GO:0033048	negative regulation of mitotic sister chromatid segregation	48	mean_RQ	purple
GO:0045841	negative regulation of mitotic metaphase/anaphase transition	48	mean_RQ	purple
GO:0033046	negative regulation of sister chromatid segregation	48	mean_RQ	purple
GO:0006310	DNA recombination	334	mean_RQ	purple
GO:0140013	meiotic nuclear division	197	mean_RQ	purple
GO:0043229	intracellular organelle	16018	mean_RQ	purple
GO:0140513	nuclear protein-containing complex	2703	mean_RQ	purple
HPA:0471411	skin 2; cells in spinous layer[≥Low]	871	mean_RQ	purple
HPA:0570761	testis; pachytene spermatocytes[≥Low]	2367	mean_RQ	purple
REAC:R-HSA-73886	Chromosome Maintenance	138	mean_RQ	purple
REAC:R-HSA-194315	Signaling by Rho GTPases	702	mean_RQ	purple
TF:M12616	Factor: HMGXB3; motif: NRGCCAATSRGNRNNS	2909	mean_RQ	purple
TF:M00738	Factor: E2F-4:DP-1; motif: TTTSGCGC	10100	mean_RQ	purple
TF:M12668_1	Factor: SP2; motif: NNRRCCAATSRGNRNSNGSN; match class: 1	5947	mean_RQ	purple
TF:M12616_1	Factor: HMGXB3; motif: NRGCCAATSRGNRNNS; match class: 1	562	mean_RQ	purple

## Sheet: ki wgcna go
GO:0010876	lipid localization	483	mean_EE	greenyellow
GO:0019216	regulation of lipid metabolic process	310	mean_EE	greenyellow
GO:0006869	lipid transport	435	mean_EE	greenyellow
GO:0030195	negative regulation of blood coagulation	49	mean_EE	greenyellow
GO:0044255	cellular lipid metabolic process	1005	mean_EE	greenyellow
GO:0060191	regulation of lipase activity	68	mean_EE	greenyellow
GO:0061045	negative regulation of wound healing	71	mean_EE	greenyellow
GO:1903034	regulation of response to wounding	168	mean_EE	greenyellow
GO:0051917	regulation of fibrinolysis	18	mean_EE	greenyellow
GO:0006641	triglyceride metabolic process	104	mean_EE	greenyellow
GO:0012505	endomembrane system	4777	mean_EE	greenyellow
GO:0034366	spherical high-density lipoprotein particle	8	mean_EE	greenyellow
GO:0140678	molecular function inhibitor activity	497	mean_EE	greenyellow
GO:0008201	heparin binding	176	mean_EE	greenyellow
GO:0030234	enzyme regulator activity	1296	mean_EE	greenyellow
GO:0098772	molecular function regulator activity	2063	mean_EE	greenyellow
KEGG:04979	Cholesterol metabolism	51	mean_EE	greenyellow
REAC:R-HSA-381426	Regulation of Insulin-like Growth Factor (IGF) transport and uptake by Insulin-like Growth Factor Binding Proteins (IGFBPs)	124	mean_EE	greenyellow
REAC:R-HSA-8957275	Post-translational protein phosphorylation	107	mean_EE	greenyellow
WP:WP5108	Familial hyperlipidemia type 1	18	mean_EE	greenyellow
GO:0031344	regulation of cell projection organization	667	BUN	black
GO:0034097	response to cytokine	932	BUN	black
HPA:0360052	parathyroid gland; glandular cells[≥Medium]	4414	BUN	black
HPA:0010000	adipose tissue	3943	BUN	black
HPA:0010011	adipose tissue; adipocytes[≥Low]	3943	BUN	black
MIRNA:hsa-miR-215-5p	hsa-miR-215-5p	753	BUN	black
MIRNA:hsa-miR-20a-5p	hsa-miR-20a-5p	1063	BUN	black
TF:M11530_1	Factor: E2F-2; motif: NWTTTGGCGCCAWWNN; match class: 1	13807	BUN	black
TF:M12160_1	Factor: KLF15; motif: RCCMCRCCCMCN; match class: 1	8297	BUN	black
TF:M12354	Factor: ZNF37A; motif: CCYYGGCTCCNTSCCMN	11203	BUN	black
TF:M10098_1	Factor: DP-1; motif: NRNNGGCGGGAANN; match class: 1	2250	BUN	black
TF:M12165	Factor: BTEB2; motif: NCCACRCCCN	5000	BUN	black
TF:M12184	Factor: KLF14; motif: NRCCACGCCCMCN	2585	BUN	black
TF:M07041	Factor: HDAC1; motif: KGCARGGTC	12760	BUN	black
TF:M10108_1	Factor: WT1; motif: RGGNGGGGGAGGRGGNGGRG; match class: 1	2954	BUN	black
TF:M00446	Factor: Spz1; motif: DNNGGRGGGWWNNNN	8867	BUN	black
TF:M00032_1	Factor: c-Ets-1(p54); motif: NCMGGAWGYN; match class: 1	2218	BUN	black
TF:M09729	Factor: LUMAN; motif: CYCAGCYYCY	10920	BUN	black
TF:M00615	Factor: c-Myc:Max; motif: NNNNNNNCACGTGNNNNNNN	6779	BUN	black
TF:M00615_1	Factor: c-Myc:Max; motif: NNNNNNNCACGTGNNNNNNN; match class: 1	6779	BUN	black
TF:M11438	Factor: SAP-1; motif: NTCGTAAATGCN	5986	BUN	black
GO:0009152	purine ribonucleotide biosynthetic process	216	trt	midnightblue
GO:0005740	mitochondrial envelope	831	trt	midnightblue
GO:0015399	primary active transmembrane transporter activity	166	trt	midnightblue
HPA:0600221	tonsil; squamous epithelial cells[≥Low]	6652	trt	midnightblue
HPA:0100131	cerebral cortex; neuronal cells[≥Low]	6712	trt	midnightblue
HPA:0380000	placenta	7517	trt	midnightblue
HPA:0480053	small intestine; glandular cells[High]	2546	trt	midnightblue
HPA:0461471	skin 1; lymphocytes[≥Low]	712	trt	midnightblue
HPA:0530711	spleen; cells in red pulp[≥Low]	5333	trt	midnightblue
HPA:0080133	caudate; neuronal cells[High]	1103	trt	midnightblue
REAC:R-HSA-9759194	Nuclear events mediated by NFE2L2	78	trt	midnightblue
TF:M02052	Factor: EHF; motif: CSCGGAARTN	10305	trt	midnightblue
TF:M02064	Factor: c-ets-2; motif: ACCGGAWRTN	11163	trt	midnightblue
TF:M11424_1	Factor: Erm; motif: NNSCGGAWGYN; match class: 1	2907	trt	midnightblue
TF:M12603_1	Factor: ERM; motif: NNCACTTCCGGNN; match class: 1	2004	trt	midnightblue
TF:M00327	Factor: Pax-3; motif: NNNNNNCGTCACGSTYNNNNN	13598	trt	midnightblue
TF:M00425	Factor: E2F; motif: TTTCGCGC	11393	trt	midnightblue
TF:M00007	Factor: Elk-1; motif: NAAACMGGAAGTNCVH	5911	trt	midnightblue
TF:M04748	Factor: GABP-alpha; motif: AACCGGAAR	16330	trt	midnightblue
TF:M00801	Factor: CREB; motif: CGTCAN	4404	trt	midnightblue
GO:0051171	regulation of nitrogen compound metabolic process	5440	sex	brown
GO:0006996	organelle organization	3613	sex	brown
GO:0016197	endosomal transport	286	sex	brown
GO:0050793	regulation of developmental process	2455	sex	brown
GO:0048468	cell development	2819	sex	brown
GO:0005515	protein binding	14838	sex	brown
GO:0044877	protein-containing complex binding	1752	sex	brown
HPA:0020051	adrenal gland; glandular cells[≥Low]	7415	sex	brown
HPA:0160000	endometrium 1	7055	sex	brown
HPA:0270351	kidney; cells in glomeruli[≥Low]	5168	sex	brown
HPA:0460661	skin 1; keratinocytes[≥Low]	5165	sex	brown
HPA:0160052	endometrium 1; glandular cells[≥Medium]	5155	sex	brown
HPA:0050092	breast; myoepithelial cells[≥Medium]	3779	sex	brown
HPA:0460662	skin 1; keratinocytes[≥Medium]	3289	sex	brown
MIRNA:hsa-miR-19a-3p	hsa-miR-19a-3p	570	sex	brown
REAC:R-HSA-194315	Signaling by Rho GTPases	702	sex	brown
TF:M10438_1	Factor: ZF5; motif: GGSGCGCGS; match class: 1	15279	sex	brown
TF:M03893	Factor: WT1; motif: GNGGGGGCGGGG	8544	sex	brown
TF:M08205	Factor: E2F-1:Elk-1; motif: SGCGCSNNAMCGGAAGT	14824	sex	brown
TF:M02065	Factor: ER81; motif: RCCGGAARYN	13076	sex	brown
GO:1901605	alpha-amino acid metabolic process	215	mean_EE	green
GO:0009063	amino acid catabolic process	112	mean_EE	green
GO:0006520	amino acid metabolic process	297	mean_EE	green
GO:0044248	cellular catabolic process	1600	mean_EE	green
GO:0044283	small molecule biosynthetic process	592	mean_EE	green
GO:0016053	organic acid biosynthetic process	327	mean_EE	green
GO:0006796	phosphate-containing compound metabolic process	2571	mean_EE	green
GO:0008610	lipid biosynthetic process	727	mean_EE	green
GO:0170041	non-proteinogenic amino acid metabolic process	67	mean_EE	green
GO:0051234	establishment of localization	4881	mean_EE	green
GO:0005975	carbohydrate metabolic process	565	mean_EE	green
GO:0031982	vesicle	4004	mean_EE	green
GO:0031966	mitochondrial membrane	782	mean_EE	green
GO:0012505	endomembrane system	4777	mean_EE	green
GO:0005773	vacuole	855	mean_EE	green
GO:0072349	modified amino acid transmembrane transporter activity	29	mean_EE	green
HPA:0290401	liver; hepatocytes[≥Low]	5748	mean_EE	green
HPA:0290000	liver	6298	mean_EE	green
HPA:0290403	liver; hepatocytes[High]	869	mean_EE	green
REAC:R-HSA-549132	Organic cation/anion/zwitterion transport	15	mean_EE	green
GO:0048513	animal organ development	3039	mean_EE	lightcyan
GO:0019219	regulation of nucleobase-containing compound metabolic process	4063	mean_EE	lightcyan
GO:0034654	nucleobase-containing compound biosynthetic process	4027	mean_EE	lightcyan
GO:0030182	neuron differentiation	1431	mean_EE	lightcyan
GO:0048589	developmental growth	667	mean_EE	lightcyan
HPA:0170051	endometrium 2; glandular cells[≥Low]	6723	mean_EE	lightcyan
HPA:0380512	placenta; decidual cells[≥Medium]	3591	mean_EE	lightcyan
HPA:0130241	colon; peripheral nerve/ganglion[≥Low]	5043	mean_EE	lightcyan
MIRNA:hsa-miR-877-3p	hsa-miR-877-3p	598	mean_EE	lightcyan
REAC:R-HSA-9013026	RHOB GTPase cycle	70	mean_EE	lightcyan
TF:M13147_1	Factor: ZNF253; motif: SNGNSCGNGGNGCKGNN; match class: 1	6820	mean_EE	lightcyan
TF:M00189	Factor: AP-2; motif: MKCCCSCNGGCG	10911	mean_EE	lightcyan
TF:M07063	Factor: Sp1; motif: GGGGCGGGGC	6470	mean_EE	lightcyan
TF:M03896	Factor: EGR1; motif: NACGCCCACGCANW	6303	mean_EE	lightcyan
TF:M08523_1	Factor: E2F-1:TBR2; motif: NGGTGNNANGGCGCNNTNNCRNNN; match class: 1	7607	mean_EE	lightcyan
TF:M09972	Factor: BTEB2; motif: WGGGTGKGGCNGGN	9470	mean_EE	lightcyan
TF:M01118_1	Factor: WT1; motif: SMCNCCNSC; match class: 1	2886	mean_EE	lightcyan
TF:M12598_1	Factor: E2F3; motif: NNRGMKGGAR; match class: 1	7152	mean_EE	lightcyan
TF:M01973_1	Factor: PLAG1; motif: CCCCCKWNNNGGSCCC; match class: 1	2492	mean_EE	lightcyan
TF:M01865	Factor: BTEB3; motif: BNRNGGGAGGNGT	10138	mean_EE	lightcyan
GO:0051641	cellular localization	3621	trt	tan
GO:0070727	cellular macromolecule localization	2742	trt	tan
GO:0009056	catabolic process	2556	trt	tan
GO:0030118	clathrin coat	51	trt	tan
GO:0012510	trans-Golgi network transport vesicle membrane	21	trt	tan
HPA:0550051	stomach 2; glandular cells[≥Low]	7612	trt	tan
HPA:0550000	stomach 2	7612	trt	tan
HPA:0480052	small intestine; glandular cells[≥Medium]	6067	trt	tan
HPA:0350472	pancreas; exocrine glandular cells[≥Medium]	5304	trt	tan
HPA:0210052	fallopian tube; glandular cells[≥Medium]	4704	trt	tan
HPA:0270361	kidney; cells in tubules[≥Low]	7027	trt	tan
HPA:0301371	lung; alveolar cells type II[≥Low]	1533	trt	tan
TF:M12599_1	Factor: E2F4; motif: YCCCGCCNCNNSSNNSNN; match class: 1	16076	trt	tan
TF:M00695_1	Factor: ETF; motif: GVGGMGG; match class: 1	7249	trt	tan
TF:M00986	Factor: Churchill; motif: CGGGNN	14579	trt	tan
TF:M12351	Factor: TIEG1; motif: NCCCNSNCCCCGCCCCC	12696	trt	tan
TF:M00932	Factor: Sp1; motif: NNGGGGCGGGGNN	10750	trt	tan
TF:M05439	Factor: RREB-1; motif: GGGWCSA	8852	trt	tan
TF:M00938	Factor: E2F-1; motif: TTGGCGCGRAANNGNM	7512	trt	tan
TF:M02063	Factor: c-ets-1; motif: ACCGGAWGTN	7763	trt	tan
GO:0007275	multicellular organism development	4643	mean_EE	blue
GO:0023052	signaling	6447	mean_EE	blue
GO:0050896	response to stimulus	8976	mean_EE	blue
GO:0022603	regulation of anatomical structure morphogenesis	838	mean_EE	blue
GO:0001568	blood vessel development	721	mean_EE	blue
GO:0072001	renal system development	328	mean_EE	blue
GO:0007599	hemostasis	235	mean_EE	blue
GO:1903561	extracellular vesicle	2133	mean_EE	blue
GO:0043230	extracellular organelle	2134	mean_EE	blue
GO:0065010	extracellular membrane-bounded organelle	2134	mean_EE	blue
GO:0042995	cell projection	2389	mean_EE	blue
REAC:R-HSA-9012999	RHO GTPase cycle	449	mean_EE	blue
TF:M07040	Factor: GKLF; motif: NNRRGRRNGNSNNN	13016	mean_EE	blue
TF:M13144	Factor: ZNF138; motif: GCAGCRSCNSGSNCMGSGCS	9856	mean_EE	blue
TF:M01858_1	Factor: AP-2beta; motif: GCNNNGGSCNGVGGGN; match class: 1	3254	mean_EE	blue
TF:M07039_1	Factor: ETF; motif: CCCCGCCCCYN; match class: 1	13994	mean_EE	blue
TF:M00189_1	Factor: AP-2; motif: MKCCCSCNGGCG; match class: 1	6273	mean_EE	blue
TF:M00986	Factor: Churchill; motif: CGGGNN	14579	mean_EE	blue
TF:M04863	Factor: TF3C-beta; motif: CCNGGAGGGCTTCCTGGAGGAG	13938	mean_EE	blue
TF:M07277	Factor: BTEB2; motif: RGGGNGKGGN	8762	mean_EE	blue
GO:0098798	mitochondrial protein-containing complex	306	trt	purple
GO:0005739	mitochondrion	1689	trt	purple
GO:0005743	mitochondrial inner membrane	512	trt	purple
GO:0098800	inner mitochondrial membrane protein complex	162	trt	purple
GO:0005737	cytoplasm	12345	trt	purple
GO:0019866	organelle inner membrane	568	trt	purple
GO:0031966	mitochondrial membrane	782	trt	purple
GO:0005740	mitochondrial envelope	831	trt	purple
GO:0005759	mitochondrial matrix	496	trt	purple
HPA:0190223	esophagus; squamous epithelial cells[High]	1652	trt	purple
HPA:0290401	liver; hepatocytes[≥Low]	5748	trt	purple
HPA:0610833	urinary bladder; urothelial cells[High]	2038	trt	purple
HPA:0400051	rectum; glandular cells[≥Low]	7067	trt	purple
HPA:0040083	bone marrow; hematopoietic cells[High]	1453	trt	purple
HPA:0180053	epididymis; glandular cells[High]	1842	trt	purple
HPA:0351181	pancreas; pancreatic endocrine cells[≥Low]	5628	trt	purple
HPA:0210052	fallopian tube; glandular cells[≥Medium]	4704	trt	purple
TF:M00716	Factor: ZF5; motif: GSGCGCGR	16490	trt	purple
TF:M10436_1	Factor: YY1; motif: CAANATGGCGGC; match class: 1	2339	trt	purple
TF:M12554_1	Factor: YY2; motif: NNATGGCGGCN; match class: 1	255	trt	purple
GO:0016126	sterol biosynthetic process	61	trt	yellow
GO:0016125	sterol metabolic process	152	trt	yellow
GO:0044255	cellular lipid metabolic process	1005	trt	yellow
GO:0045338	farnesyl diphosphate metabolic process	6	trt	yellow
GO:1901362	organic cyclic compound biosynthetic process	4264	trt	yellow
GO:0005789	endoplasmic reticulum membrane	1194	trt	yellow
GO:0098827	endoplasmic reticulum subcompartment	1200	trt	yellow
GO:0031984	organelle subcompartment	1521	trt	yellow
GO:0005783	endoplasmic reticulum	2055	trt	yellow
GO:0003824	catalytic activity	5758	trt	yellow
GO:0047676	arachidonate-CoA ligase activity	11	trt	yellow
HP:0003107	Abnormal circulating cholesterol concentration	150	trt	yellow
KEGG:03320	PPAR signaling pathway	75	trt	yellow
REAC:R-HSA-8957322	Metabolism of steroids	152	trt	yellow
REAC:R-HSA-1655829	Regulation of cholesterol biosynthesis by SREBP (SREBF)	53	trt	yellow
REAC:R-HSA-2426168	Activation of gene expression by SREBF (SREBP)	40	trt	yellow
REAC:R-HSA-1430728	Metabolism	2074	trt	yellow
WP:WP5333	Enterocyte cholesterol metabolism	36	trt	yellow
WP:WP5304	Cholesterol metabolism	72	trt	yellow
WP:WP4313	Ferroptosis	64	trt	yellow
GO:0002181	cytoplasmic translation	156	trt	turquoise
GO:0005730	nucleolus	2001	trt	turquoise
GO:0043232	intracellular non-membrane-bounded organelle	6591	trt	turquoise
GO:0043228	non-membrane-bounded organelle	6592	trt	turquoise
GO:0003735	structural constituent of ribosome	450	trt	turquoise
HP:0008551	Microtia	176	trt	turquoise
HP:0010972	Anemia of inadequate production	198	trt	turquoise
HP:0001874	Abnormality of neutrophils	255	trt	turquoise
HP:0034684	Abnormal enzyme concentration or activity	676	trt	turquoise
HPA:0350472	pancreas; exocrine glandular cells[≥Medium]	5304	trt	turquoise
HPA:0100133	cerebral cortex; neuronal cells[High]	1848	trt	turquoise
HPA:0180052	epididymis; glandular cells[≥Medium]	5693	trt	turquoise
HPA:0460671	skin 1; melanocytes[≥Low]	5302	trt	turquoise
HPA:0460000	skin 1	7246	trt	turquoise
HPA:0130000	colon	8342	trt	turquoise
HPA:0400051	rectum; glandular cells[≥Low]	7067	trt	turquoise
HPA:0400053	rectum; glandular cells[High]	2575	trt	turquoise
REAC:R-HSA-71291	Metabolism of amino acids and derivatives	370	trt	turquoise
TF:M01752_1	Factor: ERG; motif: ACCGGAART; match class: 1	3782	trt	turquoise
TF:M10119	Factor: REX-1; motif: GGCMGCCATTTT	1918	trt	turquoise
KEGG:04710	Circadian rhythm	34	iCa	magenta
GO:0048511	rhythmic process	298	iCa	red
GO:0032922	circadian regulation of gene expression	70	iCa	red
GO:0043153	entrainment of circadian clock by photoperiod	24	iCa	red
GO:0009648	photoperiodism	27	iCa	red
GO:0009649	entrainment of circadian clock	29	iCa	red
GO:0007623	circadian rhythm	205	iCa	red
GO:0042752	regulation of circadian rhythm	113	iCa	red
GO:0048512	circadian behavior	43	iCa	red
GO:0007622	rhythmic behavior	45	iCa	red
GO:0097167	circadian regulation of translation	4	iCa	red
GO:0051171	regulation of nitrogen compound metabolic process	5440	iCa	red
GO:0070888	E-box binding	59	iCa	red
GO:0001221	transcription coregulator binding	118	iCa	red
GO:0000978	RNA polymerase II cis-regulatory region sequence-specific DNA binding	1180	iCa	red
KEGG:04710	Circadian rhythm	34	iCa	red
REAC:R-HSA-400253	Circadian Clock	67	iCa	red
TF:M08767_1	Factor: HES-1; motif: GNCACGTGNC; match class: 1	7848	iCa	red
TF:M08767	Factor: HES-1; motif: GNCACGTGNC	7956	iCa	red
WP:WP3594	Circadian rhythm genes	200	iCa	red
WP:WP410	Exercise induced circadian regulation	48	iCa	red
GO:0031981	nuclear lumen	5521	trt	pink
GO:0043233	organelle lumen	6657	trt	pink
GO:0031974	membrane-enclosed lumen	6657	trt	pink
GO:0070013	intracellular organelle lumen	6657	trt	pink
GO:0005681	spliceosomal complex	206	trt	pink
HPA:0160251	endometrium 1; cells in endometrial stroma[≥Low]	4077	trt	pink
HPA:0190000	esophagus	6679	trt	pink
HPA:0190221	esophagus; squamous epithelial cells[≥Low]	6679	trt	pink
HPA:0470000	skin 2	7036	trt	pink
HPA:0160000	endometrium 1	7055	trt	pink
HPA:0570763	testis; pachytene spermatocytes[High]	950	trt	pink
HPA:0471442	skin 2; fibrohistiocytic cells[≥Medium]	833	trt	pink
HPA:0020051	adrenal gland; glandular cells[≥Low]	7415	trt	pink
HPA:0050011	breast; adipocytes[≥Low]	2781	trt	pink
HPA:0020000	adrenal gland	7422	trt	pink
HPA:0130201	colon; endothelial cells[≥Low]	5675	trt	pink
HPA:0460201	skin 1; endothelial cells[≥Low]	841	trt	pink
HPA:0040082	bone marrow; hematopoietic cells[≥Medium]	4256	trt	pink
HPA:0050052	breast; glandular cells[≥Medium]	5109	trt	pink
HPA:0610831	urinary bladder; urothelial cells[≥Low]	7304	trt	pink
HPA:0610000	urinary bladder	7304	trt	pink
REAC:R-HSA-72172	mRNA Splicing	209	trt	pink

## Sheet: hyp wgcna go
GO:0006793	phosphorus metabolic process	2596	mean_EE	black
GO:0008219	cell death	1988	mean_EE	black
GO:0006629	lipid metabolic process	1388	mean_EE	black
GO:0035966	response to topologically incorrect protein	150	mean_EE	black
GO:0051129	negative regulation of cellular component organization	719	mean_EE	black
GO:0051656	establishment of organelle localization	486	mean_EE	black
GO:0120036	plasma membrane bounded cell projection organization	1570	mean_EE	black
GO:0044282	small molecule catabolic process	379	mean_EE	black
GO:0042273	ribosomal large subunit biogenesis	75	mean_EE	black
HPA:0610831	urinary bladder; urothelial cells[≥Low]	7304	mean_EE	black
HPA:0610000	urinary bladder	7304	mean_EE	black
HPA:0100122	cerebral cortex; glial cells[≥Medium]	2681	mean_EE	black
TF:M11430	Factor: PEA3; motif: NACCGGAAGTN	11108	mean_EE	black
TF:M00425	Factor: E2F; motif: TTTCGCGC	11393	mean_EE	black
TF:M12598	Factor: E2F3; motif: NNRGMKGGAR	12789	mean_EE	black
TF:M11422	Factor: Erm; motif: NRCMGGAAGTN	4774	mean_EE	black
TF:M03990_1	Factor: GABPA; motif: ACCGGAAGTN; match class: 1	1230	mean_EE	black
TF:M11432_1	Factor: Elk-1; motif: NACMGGAAGTN; match class: 1	1560	mean_EE	black
TF:M01822	Factor: CPBP; motif: SNCCCNN	19673	mean_EE	black
TF:M00338	Factor: ATF; motif: NTGACGTCANYS	3892	mean_EE	black
GO:0043436	oxoacid metabolic process	921	mean_H2Omg	magenta
GO:0170033	L-amino acid metabolic process	162	mean_H2Omg	magenta
GO:1901605	alpha-amino acid metabolic process	215	mean_H2Omg	magenta
GO:0042221	response to chemical	3957	mean_H2Omg	magenta
GO:0006790	sulfur compound metabolic process	320	mean_H2Omg	magenta
GO:0061045	negative regulation of wound healing	71	mean_H2Omg	magenta
GO:0050817	coagulation	233	mean_H2Omg	magenta
GO:0055088	lipid homeostasis	162	mean_H2Omg	magenta
GO:0031639	plasminogen activation	27	mean_H2Omg	magenta
GO:0062012	regulation of small molecule metabolic process	316	mean_H2Omg	magenta
GO:0016125	sterol metabolic process	152	mean_H2Omg	magenta
GO:0046464	acylglycerol catabolic process	37	mean_H2Omg	magenta
GO:0046461	neutral lipid catabolic process	37	mean_H2Omg	magenta
GO:0072378	blood coagulation, fibrin clot formation	16	mean_H2Omg	magenta
GO:0060205	cytoplasmic vesicle lumen	323	mean_H2Omg	magenta
GO:0031983	vesicle lumen	324	mean_H2Omg	magenta
KEGG:03320	PPAR signaling pathway	75	mean_H2Omg	magenta
REAC:R-HSA-8963899	Plasma lipoprotein remodeling	32	mean_H2Omg	magenta
REAC:R-HSA-140837	Intrinsic Pathway of Fibrin Clot Formation	23	mean_H2Omg	magenta
WP:WP2806	Complement system	94	mean_H2Omg	magenta
GO:0098916	anterograde trans-synaptic signaling	750	BUN	cyan
GO:0007268	chemical synaptic transmission	750	BUN	cyan
GO:0048667	cell morphogenesis involved in neuron differentiation	597	BUN	cyan
GO:0030029	actin filament-based process	805	BUN	cyan
GO:0007215	glutamate receptor signaling pathway	50	BUN	cyan
GO:1901652	response to peptide	511	BUN	cyan
GO:0019438	aromatic compound biosynthetic process	4116	BUN	cyan
GO:0097060	synaptic membrane	399	BUN	cyan
GO:0005886	plasma membrane	5742	BUN	cyan
GO:0042734	presynaptic membrane	166	BUN	cyan
GO:0030863	cortical cytoskeleton	107	BUN	cyan
HPA:0610000	urinary bladder	7304	BUN	cyan
HPA:0610831	urinary bladder; urothelial cells[≥Low]	7304	BUN	cyan
HPA:0460661	skin 1; keratinocytes[≥Low]	5165	BUN	cyan
TF:M00716_1	Factor: ZF5; motif: GSGCGCGR; match class: 1	14519	BUN	cyan
TF:M00189_1	Factor: AP-2; motif: MKCCCSCNGGCG; match class: 1	6273	BUN	cyan
TF:M09603	Factor: Egr-1; motif: NNNNNGYGKGGGNGGGNN	4787	BUN	cyan
TF:M12704	Factor: ZNF432; motif: NCAGNRCCNSRGRCAGC	10288	BUN	cyan
TF:M10530	Factor: sp4; motif: NNNGCYCCGCCCCCY	8450	BUN	cyan
TF:M01253_1	Factor: CNOT3; motif: GGCCGCGSSS; match class: 1	1067	BUN	cyan
TF:M11081	Factor: SREBP-1; motif: RTCRCGTGAY	11275	BUN	cyan
GO:1990234	transferase complex	890	Cl	brown
GO:0140535	intracellular protein-containing complex	951	Cl	brown
HPA:0050051	breast; glandular cells[≥Low]	6813	Cl	brown
HPA:0150051	duodenum; glandular cells[≥Low]	7108	Cl	brown
HPA:0510000	soft tissue 2	5207	Cl	brown
HPA:0310000	lymph node	6530	Cl	brown
HPA:0310431	lymph node; germinal center cells[≥Low]	5061	Cl	brown
HPA:0460000	skin 1	7246	Cl	brown
TF:M09826	Factor: BTEB3; motif: CCNNSCCNSCCCCKCCCCC	11837	Cl	brown
TF:M11530	Factor: E2F-2; motif: NWTTTGGCGCCAWWNN	14980	Cl	brown
TF:M13147	Factor: ZNF253; motif: SNGNSCGNGGNGCKGNN	11358	Cl	brown
TF:M10530	Factor: sp4; motif: NNNGCYCCGCCCCCY	8450	Cl	brown
TF:M12697	Factor: ZNF142; motif: SNSCGCCCGCCCGCSCSS	3218	Cl	brown
TF:M10426	Factor: ctcf; motif: CCRSCAGGGGGCGCN	9595	Cl	brown
TF:M00237	Factor: AhR:Arnt; motif: GRGKATYGCGTGMCWNSCC	6515	Cl	brown
TF:M00738	Factor: E2F-4:DP-1; motif: TTTSGCGC	10100	Cl	brown
TF:M08209	Factor: E2F-3:FOXO6; motif: NAATGACACGCGCCCMC	13977	Cl	brown
TF:M00939	Factor: E2F; motif: TTTSGCGSG	6627	Cl	brown
TF:M04691_1	Factor: Kaiso; motif: TCTCGCGAG; match class: 1	10748	Cl	brown
TF:M00446	Factor: Spz1; motif: DNNGGRGGGWWNNNN	8867	Cl	brown
GO:0046907	intracellular transport	1371	mean_EE	turquoise
GO:0044237	cellular metabolic process	12881	mean_EE	turquoise
GO:0005654	nucleoplasm	4220	mean_EE	turquoise
GO:0005634	nucleus	10074	mean_EE	turquoise
GO:0003682	chromatin binding	602	mean_EE	turquoise
GO:0140993	histone modifying activity	212	mean_EE	turquoise
GO:0016279	protein-lysine N-methyltransferase activity	61	mean_EE	turquoise
HP:0000377	Abnormal pinna morphology	1259	mean_EE	turquoise
HPA:0020000	adrenal gland	7422	mean_EE	turquoise
HPA:0080121	caudate; glial cells[≥Low]	4577	mean_EE	turquoise
HPA:0630222	cervix; squamous epithelial cells[≥Medium]	3730	mean_EE	turquoise
TF:M04953_1	Factor: Sp1; motif: GGNDGGRGGCGGGG; match class: 1	4215	mean_EE	turquoise
TF:M04823	Factor: E2F-4; motif: NNTTCCCGCCNN	13114	mean_EE	turquoise
TF:M07208_1	Factor: EGR1; motif: NCNCCGCCCCCGCN; match class: 1	2259	mean_EE	turquoise
TF:M10086	Factor: TAFII250; motif: RARRWGGCGGMGGNGR	9269	mean_EE	turquoise
TF:M00428	Factor: E2F-1; motif: NKTSSCGC	9220	mean_EE	turquoise
TF:M07617	Factor: Sp4; motif: SCCCCKCCCCCSN	3723	mean_EE	turquoise
TF:M10436	Factor: YY1; motif: CAANATGGCGGC	8349	mean_EE	turquoise
TF:M10108_1	Factor: WT1; motif: RGGNGGGGGAGGRGGNGGRG; match class: 1	2954	mean_EE	turquoise
TF:M12173	Factor: GKLF; motif: NNCCMCRCCCN	10282	mean_EE	turquoise
GO:0099172	presynapse organization	54	K	green
GO:1905606	regulation of presynapse assembly	35	K	green
GO:0099174	regulation of presynapse organization	35	K	green
GO:0098982	GABA-ergic synapse	84	K	green
KEGG:04360	Axon guidance	181	K	green
TF:M02036_1	Factor: WT1; motif: CGCCCCCNCN; match class: 1	5489	K	green
TF:M09984_1	Factor: MAZ; motif: GGGGGAGGGGGNGRGRRRGNRG; match class: 1	5755	K	green
TF:M13149_1	Factor: ZNF219; motif: SNNCAGCACCNNGGNCAGCGSC; match class: 1	6813	K	green
TF:M07206_1	Factor: E2F-1; motif: NGGGCGGGARV; match class: 1	11184	K	green
TF:M09636_1	Factor: MAZ; motif: GGGMGGGGSSGGGGGGGGGGGG; match class: 1	14493	K	green
TF:M01118	Factor: WT1; motif: SMCNCCNSC	7030	K	green
TF:M01865_1	Factor: BTEB3; motif: BNRNGGGAGGNGT; match class: 1	4340	K	green
TF:M00800_1	Factor: AP-2; motif: GSCCSCRGGCNRNRNN; match class: 1	4393	K	green
TF:M10086_1	Factor: TAFII250; motif: RARRWGGCGGMGGNGR; match class: 1	4076	K	green
TF:M12704	Factor: ZNF432; motif: NCAGNRCCNSRGRCAGC	10288	K	green
TF:M12597	Factor: E2F1; motif: GSGCGGGAAN	14407	K	green
TF:M07436_1	Factor: WT1; motif: NNGGGNGGGSGN; match class: 1	2735	K	green
TF:M09898	Factor: Egr-2; motif: GNGRRNGWGKGGGNGGRG	6690	K	green
TF:M10530	Factor: sp4; motif: NNNGCYCCGCCCCCY	8450	K	green
TF:M12489_1	Factor: KLF4; motif: NNCCCCACCCNN; match class: 1	1715	K	green
GO:0009142	nucleoside triphosphate biosynthetic process	127	mean_EE	midnightblue
GO:0009165	nucleotide biosynthetic process	295	mean_EE	midnightblue
GO:0042274	ribosomal small subunit biogenesis	101	mean_EE	midnightblue
HPA:0020052	adrenal gland; glandular cells[≥Medium]	6018	mean_EE	midnightblue
HPA:0470000	skin 2	7036	mean_EE	midnightblue
HPA:0400053	rectum; glandular cells[High]	2575	mean_EE	midnightblue
HPA:0040082	bone marrow; hematopoietic cells[≥Medium]	4256	mean_EE	midnightblue
HPA:0471473	skin 2; lymphocytes[High]	456	mean_EE	midnightblue
HPA:0180053	epididymis; glandular cells[High]	1842	mean_EE	midnightblue
TF:M11448	Factor: Elf-1; motif: NANGCGGAAGTN	7777	mean_EE	midnightblue
TF:M12557	Factor: ETV5; motif: NNACTTCCGNN	4528	mean_EE	midnightblue
TF:M12603_1	Factor: ERM; motif: NNCACTTCCGGNN; match class: 1	2004	mean_EE	midnightblue
TF:M11530	Factor: E2F-2; motif: NWTTTGGCGCCAWWNN	14980	mean_EE	midnightblue
TF:M09607_1	Factor: SAP-1; motif: ACCGGAAGTNN; match class: 1	1006	mean_EE	midnightblue
TF:M08341_1	Factor: HOXB2:Elk-1; motif: TAATKRCCGGAAGTN; match class: 1	1338	mean_EE	midnightblue
TF:M08223_1	Factor: Elk-1:OC-2; motif: RCCGGAASCGATCGATNN; match class: 1	5971	mean_EE	midnightblue
TF:M10119	Factor: REX-1; motif: GGCMGCCATTTT	1918	mean_EE	midnightblue
TF:M11535	Factor: E2F-4; motif: TTTTGGCGCCAWWN	11180	mean_EE	midnightblue
TF:M11221_1	Factor: CREB1; motif: RTGACGYGTCAN; match class: 1	5779	mean_EE	midnightblue
TF:M11381_1	Factor: ESE-1; motif: SATKGCGGATGCN; match class: 1	9991	mean_EE	midnightblue
GO:0043171	peptide catabolic process	30	iCa	salmon
GO:0046352	disaccharide catabolic process	4	iCa	salmon
GO:0016324	apical plasma membrane	407	iCa	salmon
GO:0045177	apical part of cell	473	iCa	salmon
GO:1903561	extracellular vesicle	2133	iCa	salmon
GO:0065010	extracellular membrane-bounded organelle	2134	iCa	salmon
GO:0043230	extracellular organelle	2134	iCa	salmon
GO:0008237	metallopeptidase activity	187	iCa	salmon
HPA:0481323	small intestine; enterocytes - Microvilli[High]	138	iCa	salmon
HPA:0481321	small intestine; enterocytes - Microvilli[≥Low]	268	iCa	salmon
HPA:0030892	appendix; goblet cells[≥Medium]	313	iCa	salmon
HPA:0131322	colon; enterocytes - Microvilli[≥Medium]	207	iCa	salmon
HPA:0401301	rectum; enterocytes[≥Low]	513	iCa	salmon
HPA:0131301	colon; enterocytes[≥Low]	505	iCa	salmon
HPA:0400893	rectum; goblet cells[High]	212	iCa	salmon
HPA:0130892	colon; goblet cells[≥Medium]	336	iCa	salmon
HPA:0401292	rectum; endocrine cells[≥Medium]	408	iCa	salmon
HPA:0130893	colon; goblet cells[High]	205	iCa	salmon
HPA:0031303	appendix; enterocytes[High]	189	iCa	salmon
REAC:R-HSA-2022377	Metabolism of Angiotensinogen to Angiotensins	18	iCa	salmon
GO:0007213	G protein-coupled acetylcholine receptor signaling pathway	21	trt	purple
GO:0008277	regulation of G protein-coupled receptor signaling pathway	145	trt	purple
GO:0106072	negative regulation of adenylate cyclase-activating G protein-coupled receptor signaling pathway	10	trt	purple
GO:0007399	nervous system development	2531	trt	purple
GO:0036477	somatodendritic compartment	848	trt	purple
GO:0042995	cell projection	2389	trt	purple
GO:0005886	plasma membrane	5742	trt	purple
GO:0030054	cell junction	2230	trt	purple
GO:0005581	collagen trimer	91	trt	purple
HPA:0260143	hypothalamus; neuronal projections[High]	16	trt	purple
KEGG:04974	Protein digestion and absorption	103	trt	purple
TF:M00982	Factor: KROX; motif: CCCGCCCCCRCCCC	8073	trt	purple
TF:M12722_1	Factor: ZXDL; motif: GSGSCNNGGGMRGCNCCGGGS; match class: 1	6868	trt	purple
TF:M12722	Factor: ZXDL; motif: GSGSCNNGGGMRGCNCCGGGS	10881	trt	purple
TF:M13127	Factor: HA95; motif: CCSNSSCCNSCNCCWSCCNS	12581	trt	purple
TF:M03896_1	Factor: EGR1; motif: NACGCCCACGCANW; match class: 1	2189	trt	purple
TF:M07289_1	Factor: GKLF; motif: NNNRGGNGNGGSN; match class: 1	10876	trt	purple
TF:M00256	Factor: NRSF; motif: TTCAGCACCACGGACAGMGCC	288	trt	purple
TF:M09636_1	Factor: MAZ; motif: GGGMGGGGSSGGGGGGGGGGGG; match class: 1	14493	trt	purple
TF:M08878	Factor: EGR; motif: CGCCCCCGCNN	7724	trt	purple
GO:0007188	adenylate cyclase-modulating G protein-coupled receptor signaling pathway	246	sex	yellow
GO:0071944	cell periphery	6228	sex	yellow
GO:0005886	plasma membrane	5742	sex	yellow
GO:0004936	alpha-adrenergic receptor activity	6	sex	yellow
GO:0004935	adrenergic receptor activity	10	sex	yellow
KEGG:04080	Neuroactive ligand-receptor interaction	365	sex	yellow
REAC:R-HSA-418597	G alpha (z) signalling events	48	sex	yellow
REAC:R-HSA-390696	Adrenoceptors	9	sex	yellow
TF:M12694_1	Factor: ZFP14; motif: SCNNYCCNGNNSCTSCNC; match class: 1	5252	sex	yellow
TF:M01042_1	Factor: GLI1; motif: GACCACCCAV; match class: 1	108	sex	yellow
WP:WP334	GPCRs class B secretin like	22	sex	yellow
GO:0051649	establishment of localization in cell	1972	mean_RQ	pink
GO:0051641	cellular localization	3621	mean_RQ	pink
GO:0015031	protein transport	1424	mean_RQ	pink
GO:0061919	process utilizing autophagic mechanism	577	mean_RQ	pink
GO:0006914	autophagy	577	mean_RQ	pink
GO:0016192	vesicle-mediated transport	1547	mean_RQ	pink
GO:0005737	cytoplasm	12345	mean_RQ	pink
GO:0005794	Golgi apparatus	1629	mean_RQ	pink
GO:0012505	endomembrane system	4777	mean_RQ	pink
GO:0031410	cytoplasmic vesicle	2513	mean_RQ	pink
GO:0097708	intracellular vesicle	2518	mean_RQ	pink
GO:0019899	enzyme binding	2103	mean_RQ	pink
GO:0005515	protein binding	14838	mean_RQ	pink
HP:0003808	Abnormal muscle tone	2141	mean_RQ	pink
HP:0011804	Abnormal muscle physiology	2504	mean_RQ	pink
HP:0001288	Gait disturbance	1191	mean_RQ	pink
HP:0034434	Abnormal communication	1716	mean_RQ	pink
TF:M09636_1	Factor: MAZ; motif: GGGMGGGGSSGGGGGGGGGGGG; match class: 1	14493	mean_RQ	pink
TF:M00931	Factor: Sp1; motif: GGGGCGGGGC	10605	mean_RQ	pink
TF:M01857	Factor: AP-2alpha; motif: NGCCYSNNGSN	9435	mean_RQ	pink
GO:0001539	cilium or flagellum-dependent cell motility	168	trt	red
GO:0060285	cilium-dependent cell motility	168	trt	red
GO:0120316	sperm flagellum assembly	43	trt	red
GO:0048515	spermatid differentiation	218	trt	red
GO:0003356	regulation of cilium beat frequency	17	trt	red
GO:0097014	ciliary plasm	174	trt	red
GO:0005737	cytoplasm	12345	trt	red
HP:0004307	Abnormal anatomic location of the heart	147	trt	red
HP:0001748	Polysplenia	65	trt	red
HP:0000433	Abnormal nasal mucosa morphology	83	trt	red
HP:0012868	Abnormal sperm tail morphology	40	trt	red
HP:0002643	Neonatal respiratory distress	156	trt	red
HP:0032558	Absent sperm flagella	26	trt	red
HP:0012263	Immotile cilia	13	trt	red
HP:0012255	Dynein arm defect of respiratory motile cilia	19	trt	red
HP:4000059	Abnormal lung development	241	trt	red
HPA:0210862	fallopian tube; ciliated cells (cilia axoneme)[≥Medium]	239	trt	red
HPA:0320862	nasopharynx; ciliated cells (cilia axoneme)[≥Medium]	240	trt	red
HPA:0210872	fallopian tube; ciliated cells (ciliary rootlets)[≥Medium]	735	trt	red
TF:M11976	Factor: RFX7; motif: CGTTGCYAY	3054	trt	red
GO:0062023	collagen-containing extracellular matrix	425	mean_EE	tan
GO:0031012	extracellular matrix	555	mean_EE	tan
GO:0030312	external encapsulating structure	556	mean_EE	tan
GO:0005615	extracellular space	3303	mean_EE	tan
GO:0005576	extracellular region	4213	mean_EE	tan
GO:1903561	extracellular vesicle	2133	mean_EE	tan
GO:0043230	extracellular organelle	2134	mean_EE	tan
GO:0065010	extracellular membrane-bounded organelle	2134	mean_EE	tan
GO:0071944	cell periphery	6228	mean_EE	tan
GO:0070062	extracellular exosome	2109	mean_EE	tan
GO:0005201	extracellular matrix structural constituent	167	mean_EE	tan
GO:0005198	structural molecule activity	1100	mean_EE	tan
GO:0015291	secondary active transmembrane transporter activity	283	mean_EE	tan
GO:0030021	extracellular matrix structural constituent conferring compression resistance	22	mean_EE	tan
HPA:0461431	skin 1; extracellular matrix[≥Low]	60	mean_EE	tan
REAC:R-HSA-425366	Transport of bile salts and organic acids, metal ions and amine compounds	84	mean_EE	tan
REAC:R-HSA-1474244	Extracellular matrix organization	297	mean_EE	tan
REAC:R-HSA-3000178	ECM proteoglycans	75	mean_EE	tan
REAC:R-HSA-425407	SLC-mediated transmembrane transport	245	mean_EE	tan
WP:WP4917	Proximal tubule transport	57	mean_EE	tan

## Sheet: lu wgcna go
GO:0065007	biological regulation	12680	Hb.	black
GO:0007059	chromosome segregation	425	Hb.	black
GO:0044087	regulation of cellular component biogenesis	971	Hb.	black
GO:0009896	positive regulation of catabolic process	533	Hb.	black
GO:0000165	MAPK cascade	745	Hb.	black
GO:0005774	vacuolar membrane	489	Hb.	black
HPA:0250000	hippocampus	6830	Hb.	black
HPA:0090182	cerebellum; cells in granular layer[≥Medium]	2931	Hb.	black
TF:M08209_1	Factor: E2F-3:FOXO6; motif: NAATGACACGCGCCCMC; match class: 1	8021	Hb.	black
TF:M08377_1	Factor: meis1:Elf-1; motif: NTGCCGGAAGTN; match class: 1	5157	Hb.	black
TF:M12186_1	Factor: BTEB4; motif: NCCACGCCCM; match class: 1	4080	Hb.	black
TF:M09765_1	Factor: SP1; motif: NRGKGGGCGGGGCN; match class: 1	3444	Hb.	black
TF:M03806	Factor: ZBTB7C; motif: GKCCCGGGCKG	2630	Hb.	black
TF:M12725_1	Factor: PHB; motif: NCCCAGCCCCY; match class: 1	4515	Hb.	black
TF:M10432_1	Factor: MAZ; motif: GGGMGGGGS; match class: 1	4534	Hb.	black
TF:M02023	Factor: MAZ; motif: NKGGGAGGGGRGGR	7353	Hb.	black
TF:M11090	Factor: TFEA; motif: YRCACGTGACN	6290	Hb.	black
TF:M07415_1	Factor: Elf-1; motif: AWCCCGGAAGTN; match class: 1	2436	Hb.	black
TF:M09900	Factor: Elf-1; motif: NNANCCGGAAGTGS	5333	Hb.	black
TF:M02068	Factor: etv3; motif: ACCGGAAGYN	3547	Hb.	black
GO:0050789	regulation of biological process	12287	mean_EE	blue
GO:0007275	multicellular organism development	4643	mean_EE	blue
GO:0060255	regulation of macromolecule metabolic process	6631	mean_EE	blue
GO:0009894	regulation of catabolic process	1026	mean_EE	blue
GO:0048584	positive regulation of response to stimulus	2274	mean_EE	blue
GO:0050790	regulation of catalytic activity	1227	mean_EE	blue
GO:0031256	leading edge membrane	180	mean_EE	blue
GO:0004672	protein kinase activity	586	mean_EE	blue
HPA:0550052	stomach 2; glandular cells[≥Medium]	6284	mean_EE	blue
HPA:0500000	soft tissue 1	5363	mean_EE	blue
HPA:0160252	endometrium 1; cells in endometrial stroma[≥Medium]	2234	mean_EE	blue
TF:M12351_1	Factor: TIEG1; motif: NCCCNSNCCCCGCCCCC; match class: 1	8478	mean_EE	blue
TF:M07348_1	Factor: AP-2alpha; motif: NSCCNCRGGSN; match class: 1	3037	mean_EE	blue
TF:M03978_1	Factor: ETS1; motif: GCCGGAWGTACTTCCGGN; match class: 1	6632	mean_EE	blue
TF:M04146_1	Factor: TFAP2A; motif: YGCCCNNRGGCN; match class: 1	3880	mean_EE	blue
TF:M11595	Factor: GCMa; motif: RTGCGGGTN	12373	mean_EE	blue
TF:M10151	Factor: EZI; motif: GGGGAGGGGRRGGRGRRGGRRR	2201	mean_EE	blue
TF:M07231	Factor: TFAP2A; motif: NNNNGCCYSAGGGCA	5428	mean_EE	blue
TF:M08313	Factor: GCMa:PEA3; motif: ATRCGGGCGGAAGTR	15692	mean_EE	blue
TF:M01241	Factor: BEN; motif: CWGCGAYA	7638	mean_EE	blue
GO:0044281	small molecule metabolic process	1813	TCO2	green
GO:0055086	nucleobase-containing small molecule metabolic process	677	TCO2	green
GO:0006631	fatty acid metabolic process	397	TCO2	green
GO:0016125	sterol metabolic process	152	TCO2	green
GO:0071466	cellular response to xenobiotic stimulus	192	TCO2	green
GO:0071704	organic substance metabolic process	13768	TCO2	green
GO:0034440	lipid oxidation	115	TCO2	green
GO:0006720	isoprenoid metabolic process	137	TCO2	green
GO:0033700	phospholipid efflux	14	TCO2	green
GO:0005759	mitochondrial matrix	496	TCO2	green
GO:0005788	endoplasmic reticulum lumen	313	TCO2	green
GO:0042802	identical protein binding	2162	TCO2	green
GO:1901681	sulfur compound binding	268	TCO2	green
GO:0004867	serine-type endopeptidase inhibitor activity	103	TCO2	green
GO:0004866	endopeptidase inhibitor activity	168	TCO2	green
HP:0004354	Abnormal circulating carboxylic acid concentration	331	TCO2	green
KEGG:00270	Cysteine and methionine metabolism	50	TCO2	green
KEGG:03320	PPAR signaling pathway	75	TCO2	green
WP:WP272	Blood clotting cascade	22	TCO2	green
WP:WP5166	Glyoxylate metabolism	11	TCO2	green
GO:0022603	regulation of anatomical structure morphogenesis	838	mean_EE	grey60
GO:0120036	plasma membrane bounded cell projection organization	1570	mean_EE	grey60
GO:0071363	cellular response to growth factor stimulus	681	mean_EE	grey60
GO:0016358	dendrite development	238	mean_EE	grey60
GO:0007420	brain development	736	mean_EE	grey60
GO:0032559	adenyl ribonucleotide binding	1560	mean_EE	grey60
HPA:0540051	stomach 1; glandular cells[≥Low]	7664	mean_EE	grey60
HPA:0220000	gallbladder	7664	mean_EE	grey60
HPA:0540000	stomach 1	7664	mean_EE	grey60
HPA:0220051	gallbladder; glandular cells[≥Low]	7664	mean_EE	grey60
HPA:0270362	kidney; cells in tubules[≥Medium]	5826	mean_EE	grey60
HPA:0630221	cervix; squamous epithelial cells[≥Low]	5460	mean_EE	grey60
TF:M02089	Factor: E2F-3; motif: GGCGGGN	13559	mean_EE	grey60
TF:M11601_1	Factor: TCF-1; motif: ACATCGRGRCGCTGW; match class: 1	11404	mean_EE	grey60
TF:M00986	Factor: Churchill; motif: CGGGNN	14579	mean_EE	grey60
TF:M04515_1	Factor: E2F-1; motif: WWTGGCGCCAAA; match class: 1	12531	mean_EE	grey60
TF:M07226	Factor: SP1; motif: NCCCCKCCCCC	8528	mean_EE	grey60
TF:M08878_1	Factor: EGR; motif: CGCCCCCGCNN; match class: 1	3326	mean_EE	grey60
TF:M07249_1	Factor: ctcf; motif: CCNCNAGRKGGCRSTN; match class: 1	2143	mean_EE	grey60
TF:M11490_1	Factor: LBP-1; motif: NRCCGGTNNNNACCGGYN; match class: 1	6173	mean_EE	grey60
GO:0042775	mitochondrial ATP synthesis coupled electron transport	100	mean_EE	lightcyan
GO:0042773	ATP synthesis coupled electron transport	100	mean_EE	lightcyan
GO:0022900	electron transport chain	175	mean_EE	lightcyan
GO:0042273	ribosomal large subunit biogenesis	75	mean_EE	lightcyan
GO:0046907	intracellular transport	1371	mean_EE	lightcyan
GO:0005615	extracellular space	3303	mean_EE	lightcyan
GO:0071007	U2-type catalytic step 2 spliceosome	30	mean_EE	lightcyan
HPA:0290402	liver; hepatocytes[≥Medium]	3750	mean_EE	lightcyan
HPA:0470681	skin 2; epidermal cells[≥Low]	5693	mean_EE	lightcyan
REAC:R-HSA-8948751	Regulation of PTEN stability and activity	69	mean_EE	lightcyan
REAC:R-HSA-5689603	UCH proteinases	101	mean_EE	lightcyan
TF:M11433_1	Factor: Elk-1; motif: NRCCGGAAGTN; match class: 1	2308	mean_EE	lightcyan
TF:M10785	Factor: hoxa9; motif: RTCGTWANNN	5711	mean_EE	lightcyan
TF:M04694	Factor: NRF-1; motif: CNCTGCGCATGCGC	1588	mean_EE	lightcyan
TF:M10956_1	Factor: isx; motif: NTCRTTAA; match class: 1	3414	mean_EE	lightcyan
TF:M12591_1	Factor: CREB1; motif: NNNNSSGGCGCSSNNNNRTGACGTCAC; match class: 1	9547	mean_EE	lightcyan
TF:M03791_1	Factor: GABPalpha_GABPbeta; motif: CTTCCKGY; match class: 1	436	mean_EE	lightcyan
TF:M03819_1	Factor: Elk-1; motif: GGAAGN; match class: 1	7574	mean_EE	lightcyan
TF:M04516_1	Factor: E2F-1; motif: TTTGGCGCCAAA; match class: 1	10538	mean_EE	lightcyan
TF:M07140_1	Factor: Kaiso; motif: NTCTCGCGAGANYTN; match class: 1	194	mean_EE	lightcyan
GO:0061512	protein localization to cilium	73	mean_EE	brown
GO:1905515	non-motile cilium assembly	69	mean_EE	brown
GO:0007224	smoothened signaling pathway	151	mean_EE	brown
GO:0032391	photoreceptor connecting cilium	41	mean_EE	brown
GO:0005515	protein binding	14838	mean_EE	brown
HP:0011535	Abnormal atrial arrangement	54	mean_EE	brown
HP:0001719	Double outlet right ventricle	92	mean_EE	brown
HP:4000059	Abnormal lung development	241	mean_EE	brown
HP:0012874	Abnormal male reproductive system physiology	352	mean_EE	brown
HP:0032560	Coiled sperm flagella	30	mean_EE	brown
HP:0006536	Airway obstruction	137	mean_EE	brown
HP:0000238	Hydrocephalus	408	mean_EE	brown
HP:0012255	Dynein arm defect of respiratory motile cilia	19	mean_EE	brown
HP:0000080	Abnormality of reproductive system physiology	866	mean_EE	brown
HP:0011108	Recurrent sinusitis	71	mean_EE	brown
HPA:0060882	bronchus; ciliated cells (tip of cilia)[≥Medium]	467	mean_EE	brown
HPA:0320883	nasopharynx; ciliated cells (tip of cilia)[High]	166	mean_EE	brown
HPA:0320863	nasopharynx; ciliated cells (cilia axoneme)[High]	120	mean_EE	brown
TF:M12560	Factor: RFX3; motif: NNGTTGCYATGGNA	517	mean_EE	brown
WP:WP4352	Ciliary landscape	214	mean_EE	brown
GO:0023052	signaling	6447	iCa	turquoise
GO:0099003	vesicle-mediated transport in synapse	223	iCa	turquoise
GO:0060627	regulation of vesicle-mediated transport	522	iCa	turquoise
GO:0022898	regulation of transmembrane transporter activity	200	iCa	turquoise
GO:0005886	plasma membrane	5742	iCa	turquoise
GO:0016020	membrane	9864	iCa	turquoise
REAC:R-HSA-8849932	Synaptic adhesion-like molecules	21	iCa	turquoise
TF:M00649_1	Factor: MAZ; motif: GGGGAGGG; match class: 1	4281	iCa	turquoise
TF:M01118	Factor: WT1; motif: SMCNCCNSC	7030	iCa	turquoise
TF:M09834_1	Factor: ZNF148; motif: NNNNNNCCNNCCCCTCCCCCACCCN; match class: 1	2983	iCa	turquoise
TF:M02036	Factor: WT1; motif: CGCCCCCNCN	10058	iCa	turquoise
TF:M10026	Factor: PATZ; motif: GGGGNGGGGGMKGGRRNGGNRN	8669	iCa	turquoise
TF:M09973	Factor: CPBP; motif: GNNRGGGHGGGGNNGGGRN	11183	iCa	turquoise
TF:M12464	Factor: ZNF148; motif: NNCCCCTCCCCC	7076	iCa	turquoise
TF:M13127	Factor: HA95; motif: CCSNSSCCNSCNCCWSCCNS	12581	iCa	turquoise
TF:M09973_1	Factor: CPBP; motif: GNNRGGGHGGGGNNGGGRN; match class: 1	6847	iCa	turquoise
TF:M12725	Factor: PHB; motif: NCCCAGCCCCY	10004	iCa	turquoise
TF:M13128	Factor: MED8; motif: CYYNSCYYCCTSCNCC	13100	iCa	turquoise
TF:M12604	Factor: EZF2; motif: NNCCNSNSCNMCTCCMYCTT	3377	iCa	turquoise
TF:M09603	Factor: Egr-1; motif: NNNNNGYGKGGGNGGGNN	4787	iCa	turquoise
GO:0001775	cell activation	1092	mean_EE	red
GO:0045321	leukocyte activation	946	mean_EE	red
GO:0002376	immune system process	2776	mean_EE	red
GO:0006955	immune response	1988	mean_EE	red
GO:0046649	lymphocyte activation	783	mean_EE	red
GO:0048522	positive regulation of cellular process	5717	mean_EE	red
GO:0002252	immune effector process	698	mean_EE	red
GO:0031982	vesicle	4004	mean_EE	red
GO:0071944	cell periphery	6228	mean_EE	red
GO:0005886	plasma membrane	5742	mean_EE	red
GO:0031410	cytoplasmic vesicle	2513	mean_EE	red
GO:0097708	intracellular vesicle	2518	mean_EE	red
GO:0016020	membrane	9864	mean_EE	red
GO:0000323	lytic vacuole	762	mean_EE	red
GO:0005764	lysosome	762	mean_EE	red
GO:0005773	vacuole	855	mean_EE	red
GO:0030141	secretory granule	896	mean_EE	red
GO:0099503	secretory vesicle	1069	mean_EE	red
WP:WP3945	TYROBP causal network in microglia	60	mean_EE	red
WP:WP3937	Microglia pathogen phagocytosis pathway	40	mean_EE	red
GO:0002181	cytoplasmic translation	156	mean_EE	tan
GO:0043043	peptide biosynthetic process	752	mean_EE	tan
GO:0006518	peptide metabolic process	911	mean_EE	tan
GO:0044391	ribosomal subunit	192	mean_EE	tan
GO:0022626	cytosolic ribosome	117	mean_EE	tan
GO:0015935	small ribosomal subunit	79	mean_EE	tan
GO:0005654	nucleoplasm	4220	mean_EE	tan
GO:0005515	protein binding	14838	mean_EE	tan
HPA:0190223	esophagus; squamous epithelial cells[High]	1652	mean_EE	tan
HPA:0350473	pancreas; exocrine glandular cells[High]	1960	mean_EE	tan
HPA:0400000	rectum	7973	mean_EE	tan
KEGG:03010	Ribosome	153	mean_EE	tan
REAC:R-HSA-9711097	Cellular response to starvation	157	mean_EE	tan
REAC:R-HSA-156827	L13a-mediated translational silencing of Ceruloplasmin expression	112	mean_EE	tan
REAC:R-HSA-72706	GTP hydrolysis and joining of the 60S ribosomal subunit	113	mean_EE	tan
REAC:R-HSA-72613	Eukaryotic Translation Initiation	120	mean_EE	tan
REAC:R-HSA-72737	Cap-dependent Translation Initiation	120	mean_EE	tan
REAC:R-HSA-72766	Translation	292	mean_EE	tan
REAC:R-HSA-9692914	SARS-CoV-1-host interactions	95	mean_EE	tan
WP:WP477	Cytoplasmic ribosomal proteins	88	mean_EE	tan
GO:0002253	activation of immune response	531	mean_H2Omg	greenyellow
GO:0046631	alpha-beta T cell activation	178	mean_H2Omg	greenyellow
GO:0001817	regulation of cytokine production	773	mean_H2Omg	greenyellow
GO:0043368	positive T cell selection	41	mean_H2Omg	greenyellow
GO:0032946	positive regulation of mononuclear cell proliferation	147	mean_H2Omg	greenyellow
GO:0042102	positive regulation of T cell proliferation	103	mean_H2Omg	greenyellow
GO:0043383	negative T cell selection	13	mean_H2Omg	greenyellow
GO:0006468	protein phosphorylation	1346	mean_H2Omg	greenyellow
GO:0002685	regulation of leukocyte migration	230	mean_H2Omg	greenyellow
HP:0011839	Abnormal T cell count	110	mean_H2Omg	greenyellow
HP:0031404	Impaired antigen-specific response	52	mean_H2Omg	greenyellow
HP:0005403	T lymphocytopenia	63	mean_H2Omg	greenyellow
HP:0006532	Recurrent pneumonia	130	mean_H2Omg	greenyellow
HP:0002205	Recurrent respiratory infections	624	mean_H2Omg	greenyellow
HP:0002728	Chronic mucocutaneous candidiasis	49	mean_H2Omg	greenyellow
HP:0011122	Abnormality of skin physiology	558	mean_H2Omg	greenyellow
HP:0001871	Abnormality of blood and blood-forming tissues	1442	mean_H2Omg	greenyellow
HP:0010976	B lymphocytopenia	56	mean_H2Omg	greenyellow
HPA:0131333	colon; mucosal lymphoid cells[High]	155	mean_H2Omg	greenyellow
REAC:R-HSA-168256	Immune System	2052	mean_H2Omg	greenyellow
GO:0048511	rhythmic process	298	mean_H2Omg	yellow
GO:0032922	circadian regulation of gene expression	70	mean_H2Omg	yellow
GO:0007623	circadian rhythm	205	mean_H2Omg	yellow
GO:0042752	regulation of circadian rhythm	113	mean_H2Omg	yellow
GO:0043153	entrainment of circadian clock by photoperiod	24	mean_H2Omg	yellow
GO:0009648	photoperiodism	27	mean_H2Omg	yellow
GO:0009649	entrainment of circadian clock	29	mean_H2Omg	yellow
GO:0044271	cellular nitrogen compound biosynthetic process	4836	mean_H2Omg	yellow
GO:2000322	regulation of glucocorticoid receptor signaling pathway	7	mean_H2Omg	yellow
GO:0070888	E-box binding	59	mean_H2Omg	yellow
GO:0000976	transcription cis-regulatory region binding	1480	mean_H2Omg	yellow
GO:0001067	transcription regulatory region nucleic acid binding	1482	mean_H2Omg	yellow
GO:1990837	sequence-specific double-stranded DNA binding	1541	mean_H2Omg	yellow
GO:0003690	double-stranded DNA binding	1637	mean_H2Omg	yellow
GO:0043565	sequence-specific DNA binding	1654	mean_H2Omg	yellow
KEGG:04710	Circadian rhythm	34	mean_H2Omg	yellow
REAC:R-HSA-400253	Circadian Clock	67	mean_H2Omg	yellow
TF:M08767	Factor: HES-1; motif: GNCACGTGNC	7956	mean_H2Omg	yellow
TF:M12354_1	Factor: ZNF37A; motif: CCYYGGCTCCNTSCCMN; match class: 1	5790	mean_H2Omg	yellow
WP:WP3594	Circadian rhythm genes	200	mean_H2Omg	yellow
GO:0031981	nuclear lumen	5521	mean_RQ	magenta
GO:0043231	intracellular membrane-bounded organelle	14605	mean_RQ	magenta
HPA:0540051	stomach 1; glandular cells[≥Low]	7664	mean_RQ	magenta
HPA:0540000	stomach 1	7664	mean_RQ	magenta
HPA:0470000	skin 2	7036	mean_RQ	magenta
HPA:0330221	oral mucosa; squamous epithelial cells[≥Low]	6257	mean_RQ	magenta
HPA:0330000	oral mucosa	6257	mean_RQ	magenta
HPA:0350000	pancreas	7409	mean_RQ	magenta
HPA:0180051	epididymis; glandular cells[≥Low]	7337	mean_RQ	magenta
HPA:0180000	epididymis	7337	mean_RQ	magenta
HPA:0220051	gallbladder; glandular cells[≥Low]	7664	mean_RQ	magenta
HPA:0220000	gallbladder	7664	mean_RQ	magenta
HPA:0220052	gallbladder; glandular cells[≥Medium]	6615	mean_RQ	magenta
HPA:0590051	thyroid gland; glandular cells[≥Low]	7131	mean_RQ	magenta
HPA:0590000	thyroid gland	7131	mean_RQ	magenta
HPA:0461462	skin 1; langerhans cells[≥Medium]	578	mean_RQ	magenta
HPA:0400000	rectum	7973	mean_RQ	magenta
HPA:0340000	ovary	5429	mean_RQ	magenta
HPA:0320000	nasopharynx	7196	mean_RQ	magenta
HPA:0090000	cerebellum	7202	mean_RQ	magenta
GO:0071621	granulocyte chemotaxis	129	Hb.	cyan
GO:1990266	neutrophil migration	129	Hb.	cyan
GO:0050900	leukocyte migration	396	Hb.	cyan
GO:0006950	response to stress	3855	Hb.	cyan
GO:0060326	cell chemotaxis	320	Hb.	cyan
GO:0009605	response to external stimulus	2723	Hb.	cyan
GO:0051707	response to other organism	1548	Hb.	cyan
GO:0043207	response to external biotic stimulus	1551	Hb.	cyan
GO:0140546	defense response to symbiont	1113	Hb.	cyan
GO:0016477	cell migration	1496	Hb.	cyan
GO:0002682	regulation of immune system process	1512	Hb.	cyan
GO:0070887	cellular response to chemical stimulus	2683	Hb.	cyan
GO:0035425	autocrine signaling	7	Hb.	cyan
GO:0031347	regulation of defense response	768	Hb.	cyan
GO:0002237	response to molecule of bacterial origin	354	Hb.	cyan
GO:0001775	cell activation	1092	Hb.	cyan
GO:0048584	positive regulation of response to stimulus	2274	Hb.	cyan
GO:0000323	lytic vacuole	762	Hb.	cyan
GO:0005764	lysosome	762	Hb.	cyan
REAC:R-HSA-168256	Immune System	2052	Hb.	cyan
GO:0009615	response to virus	406	Hct	midnightblue
GO:0019079	viral genome replication	128	Hct	midnightblue
GO:0060337	type I interferon-mediated signaling pathway	81	Hct	midnightblue
GO:0045824	negative regulation of innate immune response	82	Hct	midnightblue
GO:0034341	response to type II interferon	146	Hct	midnightblue
GO:0001959	regulation of cytokine-mediated signaling pathway	158	Hct	midnightblue
GO:0002758	innate immune response-activating signaling pathway	258	Hct	midnightblue
GO:0003725	double-stranded RNA binding	73	Hct	midnightblue
KEGG:05171	Coronavirus disease - COVID-19	231	Hct	midnightblue
KEGG:05169	Epstein-Barr virus infection	198	Hct	midnightblue
REAC:R-HSA-1169408	ISG15 antiviral mechanism	70	Hct	midnightblue
TF:M04018	Factor: IRF7; motif: NCGAAARYGAAANT	628	Hct	midnightblue
TF:M11686_1	Factor: IRF-4; motif: NYGAAASYGAAACYN; match class: 1	469	Hct	midnightblue
TF:M09733_1	Factor: STAT2; motif: NRGAAANNGAAACTNA; match class: 1	368	Hct	midnightblue
TF:M11682	Factor: IRF-8; motif: NYGAAASYGAAACYN	3860	Hct	midnightblue
TF:M04788	Factor: IRF-1; motif: STTTCACTTTCNNT	552	Hct	midnightblue
TF:M00258	Factor: ISGF-3; motif: CAGTTTCWCTTTYCC	839	Hct	midnightblue
TF:M07045	Factor: IRF-1; motif: NNRAAANNGAAASN	553	Hct	midnightblue
TF:M11684_1	Factor: IRF-8; motif: NYGAAACYGAAACTN; match class: 1	844	Hct	midnightblue
TF:M09957_1	Factor: IRF-2; motif: NAAANNGAAAGTGAAASTRN; match class: 1	21	Hct	midnightblue
GO:0002376	immune system process	2776	AnGap	purple
GO:0006955	immune response	1988	AnGap	purple
REAC:R-HSA-2168880	Scavenging of heme from plasma	69	AnGap	purple
REAC:R-HSA-202733	Cell surface interactions at the vascular wall	190	AnGap	purple
REAC:R-HSA-5690714	CD22 mediated BCR regulation	60	AnGap	purple
REAC:R-HSA-173623	Classical antibody-mediated complement activation	61	AnGap	purple
REAC:R-HSA-2871796	FCERI mediated MAPK activation	83	AnGap	purple
REAC:R-HSA-2871809	FCERI mediated Ca+2 mobilization	83	AnGap	purple
REAC:R-HSA-983695	Antigen activates B Cell Receptor (BCR) leading to generation of second messengers	84	AnGap	purple
REAC:R-HSA-9664323	FCGR3A-mediated IL10 synthesis	93	AnGap	purple
REAC:R-HSA-977606	Regulation of Complement cascade	101	AnGap	purple
REAC:R-HSA-9664433	Leishmania parasite growth and survival	132	AnGap	purple
REAC:R-HSA-9662851	Anti-inflammatory response favouring Leishmania parasite infection	132	AnGap	purple
REAC:R-HSA-2871837	FCERI mediated NF-kB activation	136	AnGap	purple
REAC:R-HSA-2029480	Fcgamma receptor (FCGR) dependent phagocytosis	140	AnGap	purple
REAC:R-HSA-9679191	Potential therapeutics for SARS	150	AnGap	purple
REAC:R-HSA-109582	Hemostasis	672	AnGap	purple
REAC:R-HSA-983705	Signaling by the B Cell Receptor (BCR)	163	AnGap	purple
REAC:R-HSA-9658195	Leishmania infection	215	AnGap	purple
REAC:R-HSA-9824443	Parasitic Infection Pathways	215	AnGap	purple

## Sheet: liv wgcna go
GO:0010646	regulation of cell communication	3443	iCa	red
GO:0009894	regulation of catabolic process	1026	iCa	red
GO:0007015	actin filament organization	463	iCa	red
GO:0043065	positive regulation of apoptotic process	512	iCa	red
GO:0014070	response to organic cyclic compound	905	iCa	red
GO:0016042	lipid catabolic process	344	iCa	red
GO:0044272	sulfur compound biosynthetic process	169	iCa	red
GO:0016779	nucleotidyltransferase activity	149	iCa	red
GO:0061659	ubiquitin-like protein ligase activity	372	iCa	red
HPA:0060851	bronchus; ciliated cells (cell body)[≥Low]	1158	iCa	red
REAC:R-HSA-166016	Toll Like Receptor 4 (TLR4) Cascade	143	iCa	red
TF:M01588	Factor: GKLF; motif: GCCMCRCCCNNN	9153	iCa	red
TF:M07354_1	Factor: Egr-1; motif: GCGGGGGCGG; match class: 1	3787	iCa	red
TF:M09898	Factor: Egr-2; motif: GNGRRNGWGKGGGNGGRG	6690	iCa	red
TF:M11414	Factor: GABP-alpha; motif: NACCGGAAGTN	2988	iCa	red
TF:M01972_1	Factor: EGR-1; motif: TGCGTGGGCGK; match class: 1	1533	iCa	red
TF:M10436	Factor: YY1; motif: CAANATGGCGGC	8349	iCa	red
TF:M11096	Factor: USF2; motif: NNCACGTGACN	1578	iCa	red
TF:M01208_1	Factor: FLI-1; motif: CMGGAWGTSAN; match class: 1	1308	iCa	red
TF:M04896	Factor: AP-2alpha; motif: NNNGSCCTGRGGSN	5925	iCa	red
GO:0048731	system development	3973	trt	blue
GO:0006810	transport	4350	trt	blue
GO:0031974	membrane-enclosed lumen	6657	trt	blue
GO:0043233	organelle lumen	6657	trt	blue
GO:0070013	intracellular organelle lumen	6657	trt	blue
HP:0000692	Tooth malposition	406	trt	blue
HPA:0190222	esophagus; squamous epithelial cells[≥Medium]	5058	trt	blue
HPA:0020052	adrenal gland; glandular cells[≥Medium]	6018	trt	blue
TF:M01857_1	Factor: AP-2alpha; motif: NGCCYSNNGSN; match class: 1	4757	trt	blue
TF:M12351	Factor: TIEG1; motif: NCCCNSNCCCCGCCCCC	12696	trt	blue
TF:M01219_1	Factor: SP1:SP3; motif: CCSCCCCCYCC; match class: 1	3048	trt	blue
TF:M10026_1	Factor: PATZ; motif: GGGGNGGGGGMKGGRRNGGNRN; match class: 1	5109	trt	blue
TF:M12597	Factor: E2F1; motif: GSGCGGGAAN	14407	trt	blue
TF:M01273	Factor: SP4; motif: SCCCCGCCCCS	3413	trt	blue
TF:M09834_1	Factor: ZNF148; motif: NNNNNNCCNNCCCCTCCCCCACCCN; match class: 1	2983	trt	blue
TF:M01837	Factor: FKLF; motif: BGGGNGGVMD	5608	trt	blue
TF:M08523	Factor: E2F-1:TBR2; motif: NGGTGNNANGGCGCNNTNNCRNNN	12482	trt	blue
TF:M04146	Factor: TFAP2A; motif: YGCCCNNRGGCN	6674	trt	blue
TF:M03814	Factor: BTEB2; motif: GNAGGGGGNGGGSSNN	5306	trt	blue
TF:M08208	Factor: E2F-3:FOXI1; motif: NGACACCGCGCCCAC	12874	trt	blue
GO:0008202	steroid metabolic process	325	TCO2	greenyellow
GO:0006066	alcohol metabolic process	371	TCO2	greenyellow
GO:1902653	secondary alcohol biosynthetic process	54	TCO2	greenyellow
GO:0006695	cholesterol biosynthetic process	54	TCO2	greenyellow
GO:1901615	organic hydroxy compound metabolic process	568	TCO2	greenyellow
GO:1901617	organic hydroxy compound biosynthetic process	241	TCO2	greenyellow
GO:0006629	lipid metabolic process	1388	TCO2	greenyellow
GO:0008610	lipid biosynthetic process	727	TCO2	greenyellow
GO:0006720	isoprenoid metabolic process	137	TCO2	greenyellow
GO:0006721	terpenoid metabolic process	99	TCO2	greenyellow
GO:0006644	phospholipid metabolic process	381	TCO2	greenyellow
GO:0005783	endoplasmic reticulum	2055	TCO2	greenyellow
GO:0016491	oxidoreductase activity	742	TCO2	greenyellow
HP:0003107	Abnormal circulating cholesterol concentration	150	TCO2	greenyellow
KEGG:00100	Steroid biosynthesis	20	TCO2	greenyellow
KEGG:01100	Metabolic pathways	1537	TCO2	greenyellow
REAC:R-HSA-8957322	Metabolism of steroids	152	TCO2	greenyellow
REAC:R-HSA-556833	Metabolism of lipids	732	TCO2	greenyellow
WP:WP197	Cholesterol biosynthesis pathway	15	TCO2	greenyellow
WP:WP4190	Mevalonate arm of cholesterol biosynthesis pathway	13	TCO2	greenyellow
GO:0005737	cytoplasm	12345	trt	salmon
HP:0002151	Increased serum lactate	207	trt	salmon
HP:0011923	Decreased activity of mitochondrial complex I	93	trt	salmon
HP:0003112	Abnormal circulating amino acid concentration	170	trt	salmon
HPA:0400000	rectum	7973	trt	salmon
HPA:0180051	epididymis; glandular cells[≥Low]	7337	trt	salmon
HPA:0180000	epididymis	7337	trt	salmon
HPA:0310000	lymph node	6530	trt	salmon
HPA:0620222	vagina; squamous epithelial cells[≥Medium]	4050	trt	salmon
HPA:0270361	kidney; cells in tubules[≥Low]	7027	trt	salmon
KEGG:05208	Chemical carcinogenesis - reactive oxygen species	221	trt	salmon
REAC:R-HSA-392499	Metabolism of proteins	1946	trt	salmon
REAC:R-HSA-1430728	Metabolism	2074	trt	salmon
TF:M02066	Factor: PEA3; motif: RCCGGAAGYN	7214	trt	salmon
TF:M02073	Factor: Fli-1; motif: ACCGGAAGYN	5979	trt	salmon
TF:M11424	Factor: Erm; motif: NNSCGGAWGYN	8353	trt	salmon
TF:M11425	Factor: PEA3; motif: NACCGGAAGTN	7570	trt	salmon
TF:M11402	Factor: Fli-1; motif: NACCGGAARTN	3954	trt	salmon
TF:M09894	Factor: E2F-4; motif: SNGGGCGGGAANN	16606	trt	salmon
TF:M11529_1	Factor: E2F-2; motif: GCGCGCGCNCS; match class: 1	14894	trt	salmon
GO:0006805	xenobiotic metabolic process	123	mean_EE	purple
GO:0071466	cellular response to xenobiotic stimulus	192	mean_EE	purple
GO:0009410	response to xenobiotic stimulus	432	mean_EE	purple
GO:0016491	oxidoreductase activity	742	mean_EE	purple
GO:0003824	catalytic activity	5758	mean_EE	purple
HPA:0401331	rectum; mucosal lymphoid cells[≥Low]	543	mean_EE	purple
KEGG:00980	Metabolism of xenobiotics by cytochrome P450	74	mean_EE	purple
KEGG:05204	Chemical carcinogenesis - DNA adducts	67	mean_EE	purple
KEGG:04216	Ferroptosis	41	mean_EE	purple
REAC:R-HSA-211859	Biological oxidations	215	mean_EE	purple
REAC:R-HSA-9818027	NFE2L2 regulating anti-oxidant/detoxification enzymes	16	mean_EE	purple
REAC:R-HSA-156580	Phase II - Conjugation of compounds	106	mean_EE	purple
REAC:R-HSA-9755511	KEAP1-NFE2L2 pathway	106	mean_EE	purple
REAC:R-HSA-9759194	Nuclear events mediated by NFE2L2	78	mean_EE	purple
REAC:R-HSA-9753281	Paracetamol ADME	28	mean_EE	purple
WP:WP2884	NRF2 pathway	141	mean_EE	purple
WP:WP3612	Photodynamic therapy induced NFE2L2 NRF2 survival signaling	23	mean_EE	purple
WP:WP2882	Nuclear receptors meta pathway	313	mean_EE	purple
WP:WP1601	Fluoropyrimidine activity	34	mean_EE	purple
WP:WP699	Aflatoxin B1 metabolism	7	mean_EE	purple
GO:0035383	thioester metabolic process	95	trt	turquoise
GO:0006637	acyl-CoA metabolic process	95	trt	turquoise
GO:0032787	monocarboxylic acid metabolic process	629	trt	turquoise
GO:0071616	acyl-CoA biosynthetic process	47	trt	turquoise
GO:0035384	thioester biosynthetic process	47	trt	turquoise
GO:0033875	ribonucleoside bisphosphate metabolic process	123	trt	turquoise
GO:0033865	nucleoside bisphosphate metabolic process	123	trt	turquoise
GO:0034032	purine nucleoside bisphosphate metabolic process	123	trt	turquoise
GO:0019637	organophosphate metabolic process	1034	trt	turquoise
GO:0006629	lipid metabolic process	1388	trt	turquoise
GO:0006084	acetyl-CoA metabolic process	33	trt	turquoise
GO:0006163	purine nucleotide metabolic process	538	trt	turquoise
GO:0006164	purine nucleotide biosynthetic process	257	trt	turquoise
GO:0006085	acetyl-CoA biosynthetic process	18	trt	turquoise
GO:0072522	purine-containing compound biosynthetic process	266	trt	turquoise
GO:0008374	O-acyltransferase activity	55	trt	turquoise
KEGG:01100	Metabolic pathways	1537	trt	turquoise
REAC:R-HSA-556833	Metabolism of lipids	732	trt	turquoise
REAC:R-HSA-163765	ChREBP activates metabolic gene expression	7	trt	turquoise
WP:WP4722	Glycerolipids and glycerophospholipids	22	trt	turquoise
GO:0051707	response to other organism	1548	Hb.	pink
GO:0043207	response to external biotic stimulus	1551	Hb.	pink
GO:0009605	response to external stimulus	2723	Hb.	pink
GO:0006950	response to stress	3855	Hb.	pink
GO:0002376	immune system process	2776	Hb.	pink
GO:0031347	regulation of defense response	768	Hb.	pink
GO:0048525	negative regulation of viral process	95	Hb.	pink
GO:0016032	viral process	429	Hb.	pink
GO:0050896	response to stimulus	8976	Hb.	pink
GO:0001816	cytokine production	779	Hb.	pink
HP:0032169	Severe infection	71	Hb.	pink
REAC:R-HSA-909733	Interferon alpha/beta signaling	71	Hb.	pink
TF:M04020	Factor: IRF8; motif: NCGAAACCGAAACT	1019	Hb.	pink
TF:M11671	Factor: IRF-5; motif: NCGAAACCGAAACY	398	Hb.	pink
TF:M11680	Factor: IRF-9; motif: NYGAAACYGAAACYN	136	Hb.	pink
TF:M09733_1	Factor: STAT2; motif: NRGAAANNGAAACTNA; match class: 1	368	Hb.	pink
TF:M11687_1	Factor: IRF-4; motif: NCGAAACCGAAACYN; match class: 1	493	Hb.	pink
TF:M11683	Factor: IRF-8; motif: NCGAAACCGAAACYN	4769	Hb.	pink
TF:M00453_1	Factor: IRF-7; motif: TNSGAAWNCGAAANTNNN; match class: 1	338	Hb.	pink
TF:M08775	Factor: IRF-2; motif: NAANYGAAASYR	8493	Hb.	pink
GO:0032922	circadian regulation of gene expression	70	trt	yellow
GO:0048511	rhythmic process	298	trt	yellow
GO:0043153	entrainment of circadian clock by photoperiod	24	trt	yellow
GO:0042752	regulation of circadian rhythm	113	trt	yellow
GO:0009648	photoperiodism	27	trt	yellow
GO:0009649	entrainment of circadian clock	29	trt	yellow
GO:0007623	circadian rhythm	205	trt	yellow
GO:0051254	positive regulation of RNA metabolic process	1852	trt	yellow
GO:0034654	nucleobase-containing compound biosynthetic process	4027	trt	yellow
GO:0005737	cytoplasm	12345	trt	yellow
HPA:0050000	breast	7185	trt	yellow
HPA:0480000	small intestine	7877	trt	yellow
KEGG:04710	Circadian rhythm	34	trt	yellow
REAC:R-HSA-400253	Circadian Clock	67	trt	yellow
TF:M07395_1	Factor: Sp1; motif: NGGGGCGGGGN; match class: 1	6581	trt	yellow
TF:M01219	Factor: SP1:SP3; motif: CCSCCCCCYCC	7026	trt	yellow
TF:M00915_1	Factor: AP-2; motif: SNNNCCNCAGGCN; match class: 1	4691	trt	yellow
TF:M07397	Factor: ZBP89; motif: CCCCKCCCCCNN	7364	trt	yellow
TF:M10108	Factor: WT1; motif: RGGNGGGGGAGGRGGNGGRG	6724	trt	yellow
WP:WP3594	Circadian rhythm genes	200	trt	yellow
GO:0044281	small molecule metabolic process	1813	sex	tan
GO:0006163	purine nucleotide metabolic process	538	sex	tan
GO:0009117	nucleotide metabolic process	601	sex	tan
GO:0006753	nucleoside phosphate metabolic process	609	sex	tan
GO:0055086	nucleobase-containing small molecule metabolic process	677	sex	tan
GO:0042776	proton motive force-driven mitochondrial ATP synthesis	66	sex	tan
GO:0006091	generation of precursor metabolites and energy	515	sex	tan
GO:0005739	mitochondrion	1689	sex	tan
GO:0005759	mitochondrial matrix	496	sex	tan
GO:0031966	mitochondrial membrane	782	sex	tan
GO:0098798	mitochondrial protein-containing complex	306	sex	tan
GO:0005743	mitochondrial inner membrane	512	sex	tan
GO:0031967	organelle envelope	1299	sex	tan
GO:0031975	envelope	1299	sex	tan
GO:0098800	inner mitochondrial membrane protein complex	162	sex	tan
GO:0003824	catalytic activity	5758	sex	tan
KEGG:01100	Metabolic pathways	1537	sex	tan
KEGG:00190	Oxidative phosphorylation	134	sex	tan
REAC:R-HSA-1428517	The citric acid (TCA) cycle and respiratory electron transport	177	sex	tan
WP:WP623	Oxidative phosphorylation	60	sex	tan
