# Supplementary material for: Impacts of dietary fat on multi tissue gene expression in the desert-adapted cactus mouse
Source: J Exp Biol. 2024 Dec 16;227(24):jeb247978. doi: 10.1242/jeb.247978 (PMC11698062; doi:10.1242/jeb.247978)
Supplement: Table S3. Genes identified in all three analyses (i.e. significantly differentially expressed genes, assigned to a significant module in WGCNA, and are outliers in CCA) for the lung (lu), liver (liv), hypothalamus (hyp), kidney (kid), and gastrointestinal tract (gi) grouped by the general function o [file jexbio-227-247978-TableS3.xlsx]

## Sheet: number break down
CCA_outliers	DE_lu	lu_wgcna	code	size
x	x	x	111	76
x	x		110	82
x		x	101	654
	x	x	11	2189
x			100	1274			Really cool gene to look into further: ALPI
	x		10	2197			· There are at least four distinct but related alkaline phosphatases: intestinal, placental, placental-like, and liver/bone/kidney (tissue non-specific). The intestinal alkaline phosphatase gene encodes a digestive brush-border enzyme. This enzyme is a component of the gut mucosal defense system and is thought to function in the detoxification of lipopolysaccharide, and in the prevention of bacte…
		x	1	12667
CCA_outliers	DE_liv	liv_wgcna	code	size
x	x	x	111	34
x	x		110	35
x		x	101	371
	x	x	11	436
x			100	1274
	x		10	446
		x	1	10244
CCA_outliers	DE_kid	kid_wgcna	code	size
x	x	x	111	17
x	x		110	17
x		x	101	535
	x	x	11	427
x			100	1274
	x		10	427
		x	1	11908
CCA_outliers	DE_gi	gi_wgcna	code	size
x	x	x	111	442
x	x		110	446
x		x	101	625
	x	x	11	6735
x			100	1274
	x		10	6747
		x	1	12200
CCA_outliers	DE_hyp	hyp_wgcna	code	size
x	x	x	111	46
x	x		110	51
x		x	101	833
	x	x	11	725
x			100	1274
	x		10	780
		x	1	11025

## Sheet: Sheet2
Supplemental Table 3
Genes identified in all three analyses (i.e. significantly differentially expressed genes, assigned to a significant module in WGCNA, and are outliers in CCA) for the lung (lu), liver (liv), hypothalamus (hyp), kidney (kid), and gastrointestinal tract (gi) grouped by the general function of the gene based on GO analysis and KEGG analysis.
	lu	liv	hyp	kid	gi
adipocytes				PNPLA3
androsterone		HSD17B6
angiogenesis	ANG	ADTRP		ADTRP
antimicrobial	CCL11
apoptosis	AATK, FAIM2, EMP1, PYCARD	APCS		XKR9
calcium	CAMKK1, CPNE4, FAT3, NRXN1, SPOCK2, CLCA1, ITLN1	RGN	CLCA1, VIL1, FAT3	GJB1	37
cannabinoid	CNR1
chloride	CLIC5, SLC26A3
cholesterol	SYP, CYP1A1		PDZK1		16
defense response			ZG16
detoxification	AKR7A3				12
digestion and absoprtion			ALPI, GUCA2A		14
energy homeostasis	SGIP1
glucagon			ADCYAP1R1
gluconeogenesis		CYP2E1, PFKFB1 (inhibitor)	PKLR	PPP1R3G	8
glucose	ITLN1	SLC2A9		GJB1
glutamate	FRRS1L, GRIK5, SHISA6		GRID1, GRM4, SLC1A6		30
hematopoiesis			MYB
histidinemia		HAL
housekeeping	ADCY2, AKAP6, APBB1, APLP1, ASNS, CHD5, GNAO1, GPM6B, LINGO1, MAGEE1, PANX2, PCDH7, PCDHAC2, PPP2R2C, SPTB, STK32C, TMOD2, FMO4, GSTA3, UROC1, AP1M2, CNKSR1, CNN1, GPRC5A, MALL, MISP, NOX1, PPP1R14D, PRX, TSPAN1	DNM1, FBXL16, ADH6, AKR1B10, CA3, CYP1A1, CYP1A2, MTARC1, SLC22A1, SLC22A2, ETNPPL, MMD2	APLP1, CBLN1, CTNND2, DIPK1C, DPYSL4, EFNB3, FMN2, GOLGA7B, MLC1, PDZD4, PNMA8B, RASD2, RPS6KL1, RTN1, ST18, ZIC2, APOA4, TM4SF4, CRIP1, SDCBP2, TSPAN1	AKR7A3, APOA4, FMO1, HGFAC, HNF4A, CRIP1
immune	CNTN2, NFASC, CD1D, ARG1, CCL11	A1BG, C8A, C9, CRP, ITIH4, PCDHGB1, ULBP1	PTPRZ1, RNF182, ALPI, EPCAM, IGKC	PIGR
inflammation	ITIH1, CCL11, PYCARD, SCGB1A1, SCGB3A2	ITIH1
insulin	FAM3D	HNF4A, IGFALS, ITIH2	NEUROD1		12
keratin			KRT19, KRT20
lipid metabolism		HSD17B13			71
membrane component	FAM171B, LRRN1, SYP, SLC17A2
mitochondrial	MIGA1, ACSM1		GLYAT, SARDH	MTARC1
nervous system development	CNTN3, NRN1, SHANK1, TENM3	NRN1	ADAM11, MAP1A, MAP2		105
neurogenesis	MAP2				73
osmoregulation	ATP1A2
potassium	CHRM1, SLC9A5			GJB1
sensory			GNG13
sodium	SLC9A5		TNR	SLC38A4, SLC17A1
steroid hormone	PAQR8				23
vitamin A		RBP4

## Sheet: lu
1	GO:0050804	modulation of chemical synaptic transmission	10	0.0115081
2	GO:0099177	regulation of trans-synaptic signaling	10	0.011716
3	GO:0032879	regulation of localization	20	0.0171625
4	GO:0065008	regulation of biological quality	24	0.0265146
5	GO:0042391	regulation of membrane potential	9	0.0306101
6	GO:0022008	neurogenesis	18	0.0310063
7	GO:0051049	regulation of transport	17	0.0375277
8	GO:0048731	system development	29	0.0383466
9	GO:0071944	cell periphery	52	4.70015e-11
10	GO:0005886	plasma membrane	48	1.45177e-09
11	GO:0030054	cell junction	27	4.71691e-07
12	GO:0016020	membrane	59	5.03756e-07
13	GO:0097060	synaptic membrane	11	2.96593e-05
14	GO:0098590	plasma membrane region	18	4.87371e-05
15	GO:0030424	axon	11	0.00372483
16	GO:0120025	plasma membrane bounded cell projection	21	0.00433294
17	GO:0030426	growth cone	6	0.00700879
18	GO:0030427	site of polarized growth	6	0.00825938
19	GO:0043194	axon initial segment	3	0.0140585
20	GO:0060076	excitatory synapse	4	0.0234681
cool gene:	SLC9A5	Predicted to be active in plasma membrane. Implicated in end stage renal disease.
		apoptosis	AATK, FAIM2, EMP1, PYCARD	AATK	FAIM2	EMP1	PYCARD
		housekeeping	ADCY2, AKAP6, APBB1, APLP1, ASNS, CHD5, GNAO1, GPM6B, LINGO1, MAGEE1, PANX2, PCDH7, PCDHAC2, PPP2R2C, SPTB, STK32C, TMOD2, FMO4, GSTA3, UROC1, AP1M2, CNKSR1, CNN1, GPRC5A, MALL, MISP, NOX1, PPP1R14D, PRX, TSPAN1	ADCY2	AKAP6	APBB1	APLP1	ASNS	CHD5	GNAO1	GPM6B	LINGO1	MAGEE1	PANX2	PCDH7	PCDHAC2	PPP2R2C	SPTB	STK32C	TMOD2	FMO4	GSTA3	UROC1	AP1M2	CNKSR1	CNN1	GPRC5A	MALL	MISP	NOX1	PPP1R14D	PRX	TSPAN1	ADCY2, AKAP6, APBB1, APLP1, ASNS, CHD5, GNAO1, GPM6B, LINGO1, MAGEE1, PANX2, PCDH7, PCDHAC2, PPP2R2C, SPTB, STK32C, TMOD2, FMO4, GSTA3, UROC1, AP1M2, CNKSR1, CNN1, GPRC5A, MALL, MISP, NOX1, PPP1R14D, PRX, TSPAN1
		osmoregulation	ATP1A2	ATP1A2																														ATP1A2
		calcium	CAMKK1, CPNE4, FAT3, NRXN1, SPOCK2, CLCA1, ITLN1	CAMKK1	CPNE4	FAT3	NRXN1	SPOCK2	CLCA1	ITLN1																								CAMKK1, CPNE4, FAT3, NRXN1, SPOCK2, CLCA1, ITLN1
		potassium	CHRM1, SLC9A5	CHRM1	SLC9A5																													CHRM1, SLC9A5
		cannabinoid	CNR1	CNR1																														CNR1
		immune	CNTN2, NFASC, CD1D, ARG1, CCL11	CNTN2	NFASC	CD1D	ARG1	CCL11																										CNTN2, NFASC, CD1D, ARG1, CCL11
		nervous system development	CNTN3, NRN1, SHANK1, TENM3	CNTN3	NRN1	SHANK1	TENM3																											CNTN3, NRN1, SHANK1, TENM3
		membrane component	FAM171B, LRRN1, SYP, SLC17A2	FAM171B	LRRN1	SYP	SLC17A2																											FAM171B, LRRN1, SYP, SLC17A2
		glutamate	FRRS1L, GRIK5, SHISA6	FRRS1L	GRIK5	SHISA6																												FRRS1L, GRIK5, SHISA6
		neurogenesis	MAP2	MAP2																														MAP2
		mitochondrial	MIGA1, ACSM1	MIGA1	ACSM1																													MIGA1, ACSM1
		steroid hormone	PAQR8	PAQR8																														PAQR8
		energy homeostasis	SGIP1	SGIP1																														SGIP1
		sodium	SLC9A5	SLC9A5																														SLC9A5
		cholesterol	SYP, CYP1A1	SYP	CYP1A1																													SYP, CYP1A1
		detoxification	AKR7A3	AKR7A3																														AKR7A3
		angiogenesis	ANG	ANG																														ANG
		inflammation	ITIH1, CCL11, PYCARD, SCGB1A1, SCGB3A2	ITIH1	CCL11	PYCARD	SCGB1A1	SCGB3A2																										ITIH1, CCL11, PYCARD, SCGB1A1, SCGB3A2
		antimicrobial	CCL11	CCL11																														CCL11
		chloride	CLIC5, SLC26A3	CLIC5	SLC26A3																													CLIC5, SLC26A3
		insulin	FAM3D	FAM3D																														FAM3D
		glucose	ITLN1	ITLN1																														ITLN1

## Sheet: liv
1	GO:0006721	terpenoid metabolic process	7	2.9552e-07
2	GO:0042572	retinol metabolic process	6	3.72301e-07
3	GO:0006720	isoprenoid metabolic process	7	2.92972e-06
4	GO:0001523	retinoid metabolic process	6	5.92189e-06
5	GO:0016101	diterpenoid metabolic process	6	8.45577e-06
6	GO:0120254	olefinic compound metabolic process	7	9.04614e-06
7	GO:0034308	primary alcohol metabolic process	6	2.6094e-05
8	GO:0044281	small molecule metabolic process	15	4.38246e-05
9	GO:0030212	hyaluronan metabolic process	3	0.0344387
10	GO:0006066	alcohol metabolic process	6	0.0396803
11	GO:1901615	organic hydroxy compound metabolic process	7	0.0433903
12	GO:1903711	spermidine transmembrane transport	2	0.0440849
13	GO:0001676	long-chain fatty acid metabolic process	4	0.0460726
14	GO:0072562	blood microparticle	7	3.08973e-07
15	GO:0031012	extracellular matrix	6	0.041609
16	GO:0030312	external encapsulating structure	6	0.0420168
17	GO:0005615	extracellular space	14	0.044682
18	GO:0005576	extracellular region	16	0.0447448
19	GO:0005337	nucleoside transmembrane transporter activity	2	0.0465237
20	GO:0016836	hydro-lyase activity	3	0.0488369
		housekeeping	DNM1, FBXL16, ADH6, AKR1B10, CA3, CYP1A1, CYP1A2, MTARC1, SLC22A1, SLC22A2, ETNPPL, MMD2	DNM1	FBXL16	ADH6	AKR1B10	CA3	CYP1A1	CYP1A2	MTARC1	SLC22A1	SLC22A2	ETNPPL	MMD2	DNM1, FBXL16, ADH6, AKR1B10, CA3, CYP1A1, CYP1A2, MTARC1, SLC22A1, SLC22A2, ETNPPL, MMD2
		nervous system	NRN1	NRN1												NRN1
		immune	A1BG, C8A, C9, CRP, ITIH4, PCDHGB1, ULBP1	A1BG	C8A	C9	CRP	ITIH4	PCDHGB1	ULBP1						A1BG, C8A, C9, CRP, ITIH4, PCDHGB1, ULBP1
		angiogenesis	ADTRP	ADTRP												ADTRP
		apoptosis	APCS	APCS												APCS
		gluconeogenesis	CYP2E1, PFKFB1 (inhibitor)	CYP2E1	PFKFB1 (inhibitor)											CYP2E1, PFKFB1 (inhibitor)
		histidinemia	HAL	HAL												HAL
		insulin	HNF4A, IGFALS, ITIH2	HNF4A	IGFALS	ITIH2										HNF4A, IGFALS, ITIH2
		lipid metabolism	HSD17B13	HSD17B13												HSD17B13
		androsterone	HSD17B6	HSD17B6												HSD17B6
		Inflammation	ITIH1	ITIH1												ITIH1
		vitamin A	RBP4	RBP4												RBP4
		calcium	RGN	RGN												RGN
		glucose	SLC2A9	SLC2A9												SLC2A9

## Sheet: gi
1	GO:0099537	trans-synaptic signaling	63	7.08945e-19
2	GO:0099504	synaptic vesicle cycle	27	9.57134e-12
3	GO:0016079	synaptic vesicle exocytosis	19	9.72111e-11
4	GO:0032879	regulation of localization	89	9.68044e-10
5	GO:0048666	neuron development	59	9.04978e-08
6	GO:0120036	plasma membrane bounded cell projection organization	69	8.15352e-07
7	GO:0006805	xenobiotic metabolic process	17	8.3498e-07
8	GO:0032787	monocarboxylic acid metabolic process	39	8.75887e-07
9	GO:0042592	homeostatic process	73	8.83837e-07
10	GO:0009410	response to xenobiotic stimulus	30	7.67787e-06
11	GO:0048791	calcium ion-regulated exocytosis of neurotransmitter	8	8.18716e-06
12	GO:0048812	neuron projection morphogenesis	38	9.34854e-06
13	GO:0016054	organic acid catabolic process	21	8.40546e-05
14	GO:0046395	carboxylic acid catabolic process	21	8.40546e-05
15	GO:0016020	membrane	281	7.49317e-16
16	GO:0098794	postsynapse	51	7.80892e-15
17	GO:0097060	synaptic membrane	36	7.75024e-12
18	GO:0030425	dendrite	42	9.40423e-10
19	GO:0005615	extracellular space	111	8.10869e-07
20	GO:0005903	brush border	13	8.02991e-05
		AATK	ACSBG1	ADCY2	ADCY8	ADGRB1	AGAP2	AHI1	AJM1	AP3B2	APBA1	APBB1
		AQP4	ARHGDIG	ARHGEF4	ASIC4	ATP1A2	B4GALNT4	B4GALT2	BCL11A	BRSK1	CA11	CACNA1A
		CACNA1B	CACNA1G	CACNA2D1	CACNB1	CACNB4	CACNG7	CADPS	CALB2	CAMK2B	CAMKK1	CAMTA1
		CARMIL2	CBARP	CCDC136	CELF4	CELF6	CELSR3	CHGB	CHL1	CHN1	CHST1	CLIP3
		CLSTN3	CNR1	CNTFR	CNTNAP1	CPLX2	CRMP1	DAB1	DAGLA	DCLK1	DLG2	DLG4
		DNAJC6	DNM1	EFR3B	ELAVL2	ENHO	ENO2	EPHB6	FAM171B	FBXL16	FCHO1	FGF12
		FJX1	FRMPD1	GABBR1	GABRD	GAP43	GGT7	GNAO1	GNG3	GPM6B	GPR37L1	GPRASP2
		GPRC5B	GPRIN1	GRIK5	GRIN1	HAP1	HECW1	HYDIN	IGSF9B	INSYN1	JPH1	JPH4
		KCNAB3	KCNF1	KCNMA1	KIAA0408	KIF3C	KIF5A	LARP6	LGI4	LRFN1	LRRC73	LRRTM1
		LRRTM3	LSAMP	MAG	MAGEE1	MAP1A	MAP1B	MAP2	MAST1	MDGA1	MED12L	MIGA1
		MINAR2	MLLT11	MPP3	MSI1	MT3	MYPOP	NACAD	NAPB	NCAM1	NDRG4	NELL2
		NETO2	NOVA1	NRGN	NSG2	NTRK2	OLFM1	PANX2	PAQR8	PCDH10	PCDH7	PCDH8
		PCDHAC2	PCSK1	PCSK2	PFN2	PITPNM3	PLCH2	PLP1	PLPPR2	PPP1R9A	PRKCB	PRRT1
		PRRT2	PTPN5	PTPRN2	RASGRF1	RELL2	RGS4	RIMS2	RTN1	RTN2	RYR2	S100B
		SAMD14	SCN3A	SCRN1	SEPTIN5	SGIP1	SH3GL2	SHANK1	SLC22A17	SLC29A4	SLC9A5	SNAP25
		SNAP91	SNPH	SNURF	SPOCK1	SPOCK2	SPTB	SPTBN4	SST	STMN3	STMN4	STXBP1
		SV2A	SYN1	SYN2	SYP	SYT1	SYT11	SYT5	SYT7	TAGLN3	TDRKH	TENM2
		THY1	TLCD3B	TMCC2	TMEM229A	TMEM59L	TOX2	TPPP	TSPOAP1	TSPYL4	TTYH1	UCHL1
		UNC13C	VGF	VWA5B2	ZCCHC18	ZNF536	AADAC	ABCB11	ABCC2	ABCG5	ABCG8	ACOT12
		ADH4	ADH6	ADTRP	AGMAT	AGMO	AGXT2	AHSG	AKR7A3	ALDH8A1	ALDOB	APOA4
		APOB	APOC2	APOC3	APOM	AQP8	ASPDH	BCO1	BHMT2	C8G	CA3	CCL16
		CDA	CFI	CIDEC	CLDN2	CP	CPS1	CREB3L3	CTH	CYP1A1	DNAJC22	ECHDC3
		ENTPD8	ESRP2	F13B	F5	FABP1	FBP1	FMO1	FMO3	FMO4	FMO5	GC
		GLOD5	GOLT1A	GSTA1	GSTA3	HABP2	HAO2	HGD	HNF4G	HOGA1	HP	HPX
		HSD17B13	HSD17B2	HSD17B6	HSD3B1	IHH	ITIH4	IYD	LEAP2	LIPG	MTARC1	MTTP
		NAGS	NLRP6	NR0B2	NR1H4	NR1I2	OSGIN1	OTC	PBLD	PCK1	PDZK1	PIPOX
		PKLR	PLA2G12B	PLG	PON3	PPP1R3B	PRLR	QPRT	RDH16	RGN	SHMT1	SLC17A2
		SLC17A4	SLC22A2	SLC27A2	SLC2A2	SLC2A9	SLC38A4	SLC39A5	SMLR1	SOAT2	ST6GALNAC1	SUGCT
		SULT1B1	SULT2A1	TAT	TCEA3	TLCD2	TM4SF4	TMEM79	UGT1A9	UGT2A3	UGT2B17	UGT2B7
		UGT3A1	UGT3A2	UPB1	URAD	XKR9	CLCN4	GNMT	PAQR9	SALL1	A3GALT2	AGR2
		ALPI	ANKRD40CL	ANXA13	AOC1	AP1M2	APOL3	ARG1	ATOH1	B3GNT3	BCL2L14	BTN3A3
		CA9	CASZ1	CCL28	CCNB2	CDH17	CDHR5	CDX1	CDX2	CFTR	CLDN23	CLDN7
		CLIC5	CRIP1	CYTIP	DES	DMBT1	DPEP1	DPT	DUOX2	EMP1	ENPP7	EPS8L3
		ERN2	ESRP1	FABP2	FAM3D	FAM83E	FGFBP1	GATA5	GCG	GCNT3	GGT6	GIPC2
		GPA33	GPRC5A	GUCA2A	GUCY2C	HHLA2	HKDC1	HPGD	IGF2BP2	IL7R	ISX	ITLN1
		KLF4	KLF5	KRT19	LGALS2	LPO	MALL	MFAP4	MPTX1	MS4A10	MS4A12	MS4A18
		MS4A8	MUC4	MYO3B	MYRFL	NEURL3	NOXO1	NPC1L1	OLFM4	OSR2	PLAC8	PNLIPRP2
		POF1B	POSTN	PRAP1	PRSS27	PRX	PTK6	PTPRH	PYCARD	PYY	RASEF	RBP2
		REG4	ROS1	SCIN	SLC26A3	SLC44A4	SMIM22	SPINK4	ST14	STYK1	TM4SF20	TMC4
		TMEM150B	TMEM236	TMEM45B	TMEM61	TNS4	TRIM31	TSPAN1	TSPAN8	TTC22	TUBAL3	UBE2C
		VIL1	ZG16

## Sheet: hyp
1	GO:0061564	axon development	8	0.0197514
2	GO:0030182	neuron differentiation	12	0.0398442
3	GO:0007399	nervous system development	16	0.0398781
4	GO:0032989	cellular anatomical entity morphogenesis	9	0.0484076
5	GO:0048667	cell morphogenesis involved in neuron differentiation	8	0.0485344
6	GO:0071944	cell periphery	28	0.000243238
7	GO:0030054	cell junction	16	0.000688196
8	GO:0045202	synapse	13	0.000819874
9	GO:0150001	primary dendrite	2	0.000918252
10	GO:0044307	dendritic branch	2	0.00275126
11	GO:0062023	collagen-containing extracellular matrix	7	0.00455221
12	GO:0005902	microvillus	4	0.00903887
13	GO:0005886	plasma membrane	24	0.0123182
14	GO:0098858	actin-based cell projection	5	0.018692
15	GO:0031012	extracellular matrix	7	0.0246162
16	GO:0030312	external encapsulating structure	7	0.0248933
17	GO:0098590	plasma membrane region	10	0.0361411
18	GO:0072534	perineuronal net	2	0.0409044
19	GO:0098966	perisynaptic extracellular matrix	2	0.049931
		neurogenesis	ADAM11, MAP1A, MAP2	ADAM11	MAP1A	MAP2																			ADAM11, MAP1A, MAP2
		glucagon	ADCYAP1R1	ADCYAP1R1																					ADCYAP1R1
		housekeeping	APLP1, CBLN1, CTNND2, DIPK1C, DPYSL4, EFNB3, FMN2, GOLGA7B, MLC1, PDZD4, PNMA8B, RASD2, RPS6KL1, RTN1, ST18, ZIC2, APOA4, TM4SF4, CRIP1, SDCBP2, TSPAN1	APLP1	CBLN1	CTNND2	DIPK1C	DPYSL4	EFNB3	FMN2	GOLGA7B	MLC1	PDZD4	PNMA8B	RASD2	RPS6KL1	RTN1	ST18	ZIC2	APOA4	TM4SF4	CRIP1	SDCBP2	TSPAN1	APLP1, CBLN1, CTNND2, DIPK1C, DPYSL4, EFNB3, FMN2, GOLGA7B, MLC1, PDZD4, PNMA8B, RASD2, RPS6KL1, RTN1, ST18, ZIC2, APOA4, TM4SF4, CRIP1, SDCBP2, TSPAN1
		sensory	GNG13	GNG13																					GNG13
		glutamate	GRID1, GRM4, SLC1A6	GRID1	GRM4	SLC1A6																			GRID1, GRM4, SLC1A6
		insulin	NEUROD1	NEUROD1																					NEUROD1
		immune	PTPRZ1, RNF182, ALPI, EPCAM, IGKC	PTPRZ1	RNF182	ALPI	EPCAM	IGKC																	PTPRZ1, RNF182, ALPI, EPCAM, IGKC
		sodium channel	TNR	TNR																					TNR
		cholesterol metabolism	PDZK1	PDZK1																					PDZK1
		glycolysis	PKLR	PKLR																					PKLR
		digestion and absoprtion	ALPI, GUCA2A	ALPI	GUCA2A																				ALPI, GUCA2A
		calcium	CLCA1, VIL1, FAT3	CLCA1	VIL1	FAT3																			CLCA1, VIL1, FAT3
		keratin	KRT19, KRT20	KRT19	KRT20																				KRT19, KRT20
		hematopoiesis	MYB	MYB																					MYB
		defense response	ZG16	ZG16																					ZG16

## Sheet: kid
1	GO:0043436	oxoacid metabolic process	8	0.000329784
2	GO:0006082	organic acid metabolic process	8	0.000346617
3	GO:0044281	small molecule metabolic process	10	0.000359417
4	GO:0019752	carboxylic acid metabolic process	7	0.00500114
		angiogenesis	ADTRP	ADTRP						ADTRP
		housekeeping	AKR7A3, APOA4, FMO1, HGFAC, HNF4A, CRIP1	AKR7A3	APOA4	FMO1	HGFAC	HNF4A	CRIP1	AKR7A3, APOA4, FMO1, HGFAC, HNF4A, CRIP1
		mitochondria	GLYAT, SARDH	GLYAT	SARDH					GLYAT, SARDH
		ion	MTARC1, SLC38A4, GJB1	MTARC1	SLC38A4	GJB1				MTARC1, SLC38A4, GJB1
		immune	PIGR	PIGR						PIGR
		transmembrane	SLC17A1	SLC17A1						SLC17A1
		apoptotic	XKR9	XKR9						XKR9
		adipocytes	PNPLA3	PNPLA3						PNPLA3
		glycogen	PPP1R3G	PPP1R3G						PPP1R3G
